# Supplementary material for: Caffeic acid and chlorogenic acid mediate the ADPN-AMPK-PPARα pathway to improve fatty liver and production performance in laying hens
Source: J Anim Sci Biotechnol. 2025 Apr 3;16:49. doi: 10.1186/s40104-025-01175-z (PMC11966898; doi:10.1186/s40104-025-01175-z)
Supplement: Supplementary file 1 — Additional file 1: Table S1 Statistics of transcriptome sequencing. Table S2–S4 Differentially expressed genes between CA25 group, CA100 group, CGA1000 group and CON group. Table S5–S7 Top 10–15 GO terms of DEGs between CA25 group, CA100 group, CGA1000 group and CON group. Table S8–S10 Top 20 KEGG pathways of DEGs between CA25 group, CA100 group, CGA1000 group and CON group. Table S11–S13 Differentially expressed proteins between CA25 group, CA100 group, CGA1000 group and CON group. Table S14–S16 Top 10–15 GO terms of differentially expressed proteins between CA25 group, CA100 group, CGA1000 group and CON group. Table S17–S19 KEGG enrichment analysis of DEPs between CA25 group, CA100 group, CGA1000 group and CON group. Table S20 GO terms related to lipid metabolism by Gene Set Enrichment Analysis. Table S21 KEGG pathways related to lipid metabolism by Gene Set Enrichment Analysis. [file 40104_2025_1175_MOESM1_ESM.xlsx]

## Sheet:  Table S1
Supplementary Table 1. Statistics of transcriptome sequencing
Sample name	Total reads	Total mapped	Clean reads	Clean bases(bp)	Clean N(%)	Clean GC(%)	Clean Q20(%)	Clean Q30(%)	rRNA Ratio(%)
CON_1	65041868	0.9122	66529158	9979373700	0.00;0.20	50.04;49.81	97.63;96.76	93.43;91.82	2.24
CON_2	78157224	0.9106	78896030	11834404500	0.03;0.14	49.89;49.85	97.91;96.62	93.96;90.89	0.94
CON_3	67798612	0.922	68751114	10312667100	0.00;0.15	49.37;49.19	97.82;97.00	93.80;92.17	1.39
CON_4	68328222	0.9212	69186308	10377946200	0.00;0.12	49.56;49.42	97.89;97.17	93.93;92.52	1.24
CON_5	63474478	0.9232	64884630	9732694500	0.00;0.00	49.42;49.41	97.72;96.90	93.47;91.60	2.17
CON_6	67542184	0.9259	68155446	10223316900	0.00;0.16	49.30;49.16	97.87;97.02	93.84;92.11	0.9
CA25_1	78073794	0.9228	79499480	11924922000	0.00;0.00	49.96;50.00	98.50;97.63	95.56;93.53	1.79
CA25_2	72780718	0.9278	73846596	11076989400	0.00;0.00	49.51;49.54	98.63;97.83	95.91;94.03	1.44
CA25_3	65724340	0.9224	66736994	10010549100	0.00;0.00	49.46;49.51	98.48;97.66	95.54;93.68	1.52
CA25_4	76114036	0.9344	76639426	11495913900	0.00;0.00	48.74;48.82	98.52;97.60	95.57;93.42	0.69
CA25_5	73895248	0.9227	75366480	11304972000	0.00;0.00	50.39;50.40	98.52;97.75	95.65;93.91	1.95
CA25_6	83672468	0.9254	84730914	12709637100	0.00;0.00	49.63;49.65	98.57;97.80	95.79;94.05	1.25
CA100_1	69306472	0.919	69913758	10487063700	0.03;0.11	48.77;48.76	97.73;96.46	93.41;90.35	0.87
CA100_2	69261556	0.9301	69797890	10469683500	0.03;0.12	49.12;49.12	98.00;96.76	94.05;90.99	0.77
CA100_3	71133828	0.9255	71689596	10753439400	0.03;0.13	48.91;48.88	97.98;96.81	94.15;91.35	0.78
CA100_4	79794130	0.9307	80389216	12058382400	0.03;0.01	48.75;48.78	98.15;97.06	94.50;91.67	0.74
CA100_5	69419692	0.9324	69902012	10485301800	0.03;0.02	48.77;48.79	98.09;96.87	94.25;91.05	0.69
CA100_6	67945984	0.9269	68387106	10258065900	0.03;0.02	48.45;48.48	98.00;96.77	94.04;90.85	0.65
CGA100_1	70615650	0.9144	71189294	10678394100	0.03;0.14	49.47;49.42	98.02;96.91	94.30;91.69	0.81
CGA100_2	69983358	0.9004	71209026	10681353900	0.00;0.13	50.82;50.69	97.63;96.78	93.35;91.64	1.72
CGA100_3	65960226	0.9277	66525536	9978830400	0.03;0.01	49.41;49.46	98.21;97.20	94.66;92.00	0.85
CGA100_4	82702184	0.9226	83938836	12590825400	0.03;0.02	49.49;49.45	98.14;97.11	94.57;91.94	1.47
CGA100_5	94741480	0.9196	95676644	14351496600	0.03;0.02	49.57;49.56	97.97;96.85	94.08;91.26	0.98
CGA100_6	77808308	0.9185	78400928	11760139200	0.03;0.02	49.03;49.04	98.11;96.78	94.39;90.94	0.76

## Sheet: Table S2 
Supplementary Table 2. Differentially expressed genes between CA25 group and CON group
ID	CA25_1	CA25_2	CA25_3	CA25_4	CA25_5	CA25_6	CON_1	CON_2	CON_3	CON_4	CON_5	CON_6	Log2(FoldChange)	p-value	q-value
AJAP1	3.35914	758.834	672.451	961.017	3.71632	766.493	0.0673281	0.0411836	4.36599	0.0165618	0.0303943	4.52988	8.32309	9.42449e-11	2.02947e-06
LOC121106910	1.76819	2.80182	0.913583	1.03327	2.87064	1.62424	27.6795	456.444	3.62757	4.31177	83.6102	25.9364	-5.67774	3.41082e-08	0.000367243
LOC107051700	275.252	179.695	180.972	197.753	211.235	132.055	1023.99	725.717	1087.6	454.819	561.825	194.406	-1.78138	2.25294e-07	0.00161716
LAPTM4B	78.2067	108.346	41.1433	85.071	341.887	114.817	39.3114	25.0695	27.0995	18.9948	37.2819	17.3275	2.21628	2.71406e-06	0.0146112
LOC121109787	0	1.83874	2.82474	2.0521	0	6.07892	0.367774	94.1224	101.234	95.6767	1.27098	47.9406	-4.6769	4.03887e-06	0.0173946
LOC395159	4.24655	5.41953	3.63581	1537.68	969.792	1.3393	1.38152	0.0745029	2.31045	3.16708	0.0547918	12.6889	6.98209	5.7456e-06	0.020621
LOC121110856	5.40395	3.70289	1.83975	4.09624	5.74203	0.689266	5.40261	2.5273	0.219205	7.47271	422.75	655.172	-5.61803	7.93771e-06	0.0244187
LOC124417409	22.3133	5.44784	7.41813	17.4232	49.7204	7.19846	53.5594	109.199	49.8595	50.6121	83.6235	286.278	-2.52274	1.62774e-05	0.0409334
GRIN2C	590.071	927.239	1286.62	1294.1	1883.01	2395.82	228.068	353.926	431.177	867.284	541.969	715.104	1.41627	1.71079e-05	0.0409334
J6367_mgp09	2883.84	2481.87	947.059	1193.72	2268.31	2545.1	5832.2	5007.42	8981.45	2099.15	6391.47	2944.27	-1.34302	2.43624e-05	0.0516766
G0S2	668.578	184.199	312.173	280.792	1521.6	1364.4	2561.25	3228.32	411.058	4625.41	2539.55	6170.42	-2.17297	2.63975e-05	0.0516766
LOC100857333	984.555	1685.17	1585.82	2925.18	532.73	726.268	449.28	298.239	654.46	756.811	580.44	567.418	1.35148	5.48745e-05	0.0908975
LOC121109904	2218.07	147.142	886.311	79.9736	86.4783	222.011	178.654	35.508	122.886	81.0846	96.742	52.1991	2.67951	7.43894e-05	0.108799
ENOX1	178.726	289.839	549.517	548.182	1069.58	1042.73	269.588	196.867	212.202	250.526	248.429	195.468	1.42139	7.57862e-05	0.108799
FLVCR2	119.292	152.923	84.3393	123.977	84.6329	148.086	73.5082	1342.83	211.285	110.646	190.387	1882.21	-2.41628	9.16902e-05	0.123404
LOC121107304	129.666	30.5949	0	0.0344567	0	0.544218	8.32667e-17	8.32667e-17	8.32667e-17	8.32667e-17	8.32667e-17	8.32667e-17	7.75083	0.000115864	0.146766
LOC121111363	321.316	266.717	391.985	643.407	265.402	525.868	2737.78	861.214	532.867	575.899	516.855	1278.07	-1.42891	0.000159433	0.178214
SRRM3	8.32667e-17	8.32667e-17	8.32667e-17	8.32667e-17	8.32667e-17	8.32667e-17	0.174714	0.105141	16.5173	10.4616	4.44215	3.403	-5.60046	0.000160476	0.178214
LOC121107373	7.25578	0	3.74726	2.06256	5.73934	3.26901	8.32667e-17	8.32667e-17	8.32667e-17	8.32667e-17	8.32667e-17	8.32667e-17	4.93246	0.000166772	0.178214
CSMD1	0	0	0	2.02829	0	0	0.221216	2.43667	2.40853	7.3929	18.4795	23.1275	-4.3609	0.000237229	0.203869
IL1R2	187.759	431.903	190.319	391.353	183.589	96.3882	53.5195	123.852	83.5651	63.2176	108.79	129.352	1.39557	0.000244715	0.203869
LOC107055143	59.4794	145.493	136.942	197.696	101.779	77.4935	10.3126	53.3076	39.4967	69.3425	41.7563	15.5118	1.64224	0.000255618	0.203869
LOC121106795	296.499	151.824	238.169	348.347	260.693	322.462	742.213	552.91	233.847	336.94	694.756	1250.53	-1.23583	0.000309465	0.238001
FGL1B	4.49888	0.877068	6.64468	2.05911	3.81414	0.702848	8.32667e-17	8.32667e-17	8.32667e-17	8.32667e-17	8.32667e-17	8.32667e-17	4.69692	0.000331815	0.241059
RAB3C	165.425	888.011	130.24	351.438	250.197	134.419	41.218	132.9	55.4619	84.2353	47.4203	196.924	1.78095	0.00033583	0.241059
LOC121107827	150.584	0	0	1.06397	0.873563	0	8.32667e-17	8.32667e-17	8.32667e-17	8.32667e-17	8.32667e-17	8.32667e-17	7.66807	0.000354126	0.242533
LOC107052085	0	0	5080.45	2.09362	0	0	0.0685517	0.0419242	3.30544	2.10007	4.28836	0	8.90275	0.000360409	0.242533
CYP1B1	153.096	170.459	213.875	125.025	161.742	166.956	426.645	146.982	456.896	310.561	337.507	357.922	-1.03813	0.000399454	0.252996
LOC121109666	38.3441	15.6489	39.4283	43.0091	25.6606	27.1948	41.1651	72.8394	109.297	88.4054	76.964	75.9276	-1.293	0.000440532	0.27087
HSPB9	1261.11	906.145	194.936	279.763	265.374	756.434	657.431	905.7	4705.1	1565.37	1237.97	2148.38	-1.61452	0.000467073	0.27087
GDF6	9.68718	11.9941	11.2055	16.3946	29.6018	17.3794	4.15886	257.192	121.711	95.78	27.6688	12.8349	-2.42372	0.000467332	0.27087
INHBE	2614.06	1664.7	2014.38	1339.2	1885.8	1915.12	6022.42	3952.93	1433.46	6991.78	4705.12	1536.14	-1.10777	0.000501593	0.27087
LOC121108526	8.32667e-17	8.32667e-17	8.32667e-17	8.32667e-17	8.32667e-17	8.32667e-17	0.317607	152.324	0.175029	0.0726341	0.13593	0	-7.70455	0.000513131	0.27087
LOC124417914	0	0	0.946325	0.00260913	0	1.75883	13.2045	3.51879	2.37877	0.0444506	4.45647	16.0533	-3.54673	0.000520699	0.27087
LOC101750312	41.843	36.0983	19.6036	50.191	47.5939	49.6957	100.215	96.7059	55.4714	66.375	121.951	145.115	-1.2554	0.000528306	0.27087
SPON2	915.557	747.727	251.226	844.226	136.911	147.599	118.985	73.0302	89.3338	354.513	152.83	167.617	1.66922	0.000567943	0.284421
LOC124417696	21.5472	11.0903	23.5726	2.08386	9.48453	8.12007	0.0861319	2.28061	5.47439	0.0210689	2.20529	2.63216	2.49768	0.000617111	0.298065
GRIN2B	0	1.8273	5.69875	4.08702	0.92386	3.33885	0.370417	7.09181	0.202364	9.57729	341.152	2.38253	-4.45344	0.0006965	0.306091
LOC107051958	1.7499	3.74106	2.81995	1.03618	3.83094	0.729885	15.8382	5.81086	15.6693	6.35932	15.2982	4.21904	-2.12468	0.000750404	0.323184
LOC107051612	17.7592	15.6996	34.8164	23.5586	20.9308	10.5338	49.5912	32.0271	39.6182	35.85	65.9124	112.172	-1.43904	0.000824176	0.330351
SYT13	8.32667e-17	8.32667e-17	8.32667e-17	8.32667e-17	8.32667e-17	8.32667e-17	2.50896	5.54769	0.0584769	2.11959	2.22224	3.52103	-4.49259	0.000835783	0.330351
LOC121111459	35.4934	35.1224	43.0949	50.214	101.95	59.5514	59.8326	116.176	101.735	55.8936	214.288	468.773	-1.64098	0.000839647	0.330351
LOC107054108	0.818352	0	5.68772	2.05806	5.75766	3.31627	8.32667e-17	8.32667e-17	8.32667e-17	8.32667e-17	8.32667e-17	8.32667e-17	4.61968	0.00084378	0.330351
LOC121106617	1.70317	1.80271	3.74041	8.16372	4.7647	4.12377	0.0174025	2.15652	0.0100807	0.00434538	0.00794144	0	3.10054	0.000859091	0.330351
BTN3A3L1	0	10.1881	50.3511	0.0253189	0	0	5.40257	113.926	540.697	147.414	282.344	11.0891	-4.18496	0.000914965	0.345664
ASTL	5.36464	3.68325	0.883653	6.13664	2.82877	7.60969	8.91885	29.3145	20.2581	14.7575	4.54312	22.8041	-1.8941	0.00100258	0.35575
GRID1	85.3905	105.601	224.382	81.9894	89.409	52.63	23.7841	26.3033	69.6668	65.1632	31.9455	22.5368	1.41438	0.00100774	0.35575
PLA2G3	1459.36	828.147	929.323	484.686	988.565	1465.75	1155.95	1299.25	827.444	3492.7	2685.62	4008.95	-1.12964	0.00104786	0.358167
SLC4A10	123.541	42.4563	1632.74	93.2909	97.9021	92.216	65.6746	52.4572	53.1589	76.8433	95.553	98.7774	2.233	0.00109003	0.366762
EEF1A2	4.48491	0	3.75381	1.04137	7.68677	3.28671	11.3508	22.6672	26.9224	4.29121	3.45141	37.932	-2.35539	0.00112055	0.367343
SLC6A12	2359.51	927.227	438.756	1233.66	2129.45	2101.33	2924.98	2252.48	1356.71	2487.55	6459.42	6514.3	-1.25902	0.00113214	0.367343
RORBL	102.501	52.7297	53.392	85.0365	96.1357	69.3647	151.124	99.1754	110.771	254.692	92.5048	439.719	-1.32103	0.00116582	0.369188
IGFBP1	4088.25	6283.91	5665.26	2949.9	1852.42	3654.96	2862.59	1596.06	2752.27	2485.34	1815.05	604.692	1.01561	0.00138262	0.402342
CHAC1	12057.4	13476.4	21486.9	5296.29	7783.91	3604.27	2937.42	2261.61	1879.19	8695.98	7253.14	1544.87	1.37435	0.00141167	0.405318
LOC107049793	103.951	248.221	280.374	789.83	142.638	288.415	104.063	67.3101	174.738	146.293	142.867	101.179	1.33058	0.00145364	0.411877
LOC121110072	66.0326	50.0417	48.7732	39.9712	32.3054	36.2499	38.7871	178.287	146.561	65.3337	72.665	148.554	-1.24802	0.00180061	0.452032
LOC107049524	10.587	21.3595	20.6685	15.3747	13.2954	16.5224	6.17716	2.38788	3.4656	11.4919	4.43775	6.11461	1.498	0.00181109	0.452032
LOC112532811	1.70082	1.80111	6.61068	1.04427	8.63514	4.993	0.0173455	0.010691	0.0100478	2.06197	0.00791553	0	3.14313	0.00182403	0.452032
CDHR5	507.863	344.702	231.606	70.7489	68.406	331.607	918.033	2872.17	335.413	908.47	205.788	210.983	-1.80946	0.00184434	0.452032
INHBA	3251.28	2911.59	2403.46	4509.34	6578.54	6161.42	5470.08	6502.22	6839.99	3945.55	17696.7	11254.2	-1.00215	0.00190158	0.452032
CLEC19A	3.56985	1.81764	8.57077	5.10729	0	0	8.32667e-17	8.32667e-17	8.32667e-17	8.32667e-17	8.32667e-17	8.32667e-17	4.71901	0.00191543	0.452032
LOC107054716	6.91564	37.9615	1.76524	4.14399	192.871	1.34523	96.9839	259.47	613.514	8.52394	659.242	372.788	-3.03396	0.00191673	0.452032
LOC428851	24.8354	24.0197	6.45115	77.7702	59.0981	14.6135	38.8157	69.5917	51.0129	63.2448	146.181	414.861	-1.91582	0.00192336	0.452032
LOC427873	27.0401	7.34622	11.2381	9.23595	2.78752	14.9569	20.0761	40.8902	22.7003	31.5985	58.0627	34.9091	-1.51013	0.00193032	0.452032
LOC121110634	100.174	37.9432	21.478	39.97	41.8511	27.071	6.49836	17.0705	19.1521	17.8921	21.9191	18.3495	1.40396	0.00193662	0.452032
LOC112533553	33.9814	13.82	11.1744	28.6729	31.4483	16.396	778.909	13.9334	11.5469	19.0583	55.1491	11.0876	-2.71229	0.0020609	0.454431
SGCG	809.95	3729.79	1333.43	2565.65	5840.34	1564.43	1952.9	1152.3	1174.76	982.177	1081.76	278.202	1.25849	0.00208543	0.454431
LOC107053324	12.4905	15.8182	14.1025	2.0818	13.3406	7.31068	1.34753	2.30398	3.36565	0.0249098	5.40089	3.52116	1.97629	0.00208628	0.454431
GLRA2	10.0896	3.71184	3.75739	0.0134678	1.87927	0	8.32667e-17	8.32667e-17	8.32667e-17	8.32667e-17	8.32667e-17	8.32667e-17	4.74354	0.00211182	0.454431
LOC121107193	5.37785	3.68985	0	2.06477	6.69825	6.75508	0.017192	0.0105966	0.00995909	0.00429308	0.00784572	1.83852	3.17427	0.0021314	0.454431
LOC121110370	8.32667e-17	8.32667e-17	8.32667e-17	8.32667e-17	8.32667e-17	8.32667e-17	0.149234	0.090155	15.3243	0.0358298	2.26503	8.90353	-5.21231	0.00226342	0.477847
LOC101749216	2.55071	1.76732	6.54122	0.0227253	2.80331	32.6585	10.3382	4.8073	56.3637	123.923	18.851	70.8998	-2.6187	0.00230533	0.481971
ISM1	21.3726	13.8325	11.1828	22.5367	33.3851	19.8109	17.7641	22.9918	45.2637	32.7098	185.103	81.284	-1.65126	0.00234658	0.482894
LOC112533603	34.8165	66.1259	2.70561	22.553	21.8579	9.64942	70.8472	477.331	34.1092	18.0048	120.945	25.9269	-2.24107	0.00235728	0.482894
LOC107052553	1.8391	0	0	0.00342533	1.9308	0	2.61933	2.36731	3.44108	4.22283	5.48332	9.80792	-2.69439	0.00239944	0.482894
LOC121106999	4.41032	8.39494	1.81897	4.10941	5.70752	8.40352	24.4648	10.3614	29.0874	8.48049	13.2448	13.0219	-1.56149	0.00243248	0.483986
LOC121107803	65.547	0	0	3.10574	0	0	8.32667e-17	8.32667e-17	8.32667e-17	8.32667e-17	8.32667e-17	8.32667e-17	6.51213	0.00256682	0.490213
GJB6	43.4159	346.012	166.981	28.7397	117.962	80.7852	16.4607	83.7217	17.1291	53.6433	34.1387	43.6565	1.6525	0.00258043	0.490213
GJB2	774.441	2156.92	1934.83	648.618	597.447	602.295	331.893	536.934	723.236	640.004	712.271	348.147	1.02797	0.00260435	0.490213
GABRG3	1.66751	9.32083	11.3394	5.13212	0	10.0954	0.0333951	0.020533	2.17852	2.07548	0.0151868	0	2.90865	0.00262747	0.490213
LOC107053924	814.77	350.078	280.295	897.52	463.326	728.329	295.65	552.311	97.2965	256.87	172.719	264.478	1.10798	0.00286705	0.519243
LOC121106856	15.9444	25.9741	36.6945	24.5836	13.2713	13.0436	5.10095	4.65066	3.50386	15.6855	6.62957	10.5538	1.46953	0.00288171	0.519243
ENDOUL	224.498	152.836	60.8419	46.1568	319.868	165.31	66.7042	39.9457	144.878	32.7011	34.2009	25.1127	1.49427	0.00289353	0.519243
LOC121107886	4.39237	7.42885	10.3842	10.2206	3.77337	1.46878	0.0482339	0.0295898	2.20487	2.08653	2.16017	0	2.40456	0.00292171	0.519967
LOC107050521	26.6159	55.6983	24.3199	58.3592	25.6452	29.6467	1.55108	6.95537	19.0337	16.804	23.9668	5.97031	1.55606	0.00303473	0.528276
LOC121110735	12.3897	11.0543	28.2455	17.4176	20.9607	9.74237	4.99034	4.58856	0.09267	10.4476	4.42925	7.03801	1.63006	0.00305814	0.528276
LOC121107892	111.197	153.792	127.51	243.8	132.236	99.8299	111.436	15.0263	11.5203	41.0759	92.0158	5.86658	1.64419	0.00309105	0.528276
LOC121107826	167.507	0.806142	0	4.14172	0	0	2.34071	1.13682	0.0236498	0.0101624	1.10019	0.860272	4.77558	0.00321321	0.530628
LOC121108083	37.6944	28.8174	5.5319	15.3827	11.3684	14.7693	44.6383	43.2938	78.7646	30.5899	78.9721	25.1322	-1.40212	0.00323551	0.530628
SPOCK3	6.24918	11.2457	1.81966	6.14478	5.70867	1.48547	0.0334963	2.19057	2.17871	0.00832356	0.0152324	0	2.70369	0.00328086	0.530628
LOC101748254	8.32667e-17	8.32667e-17	8.32667e-17	8.32667e-17	8.32667e-17	8.32667e-17	0.110327	4.48748	1.20101	0.0267942	2.23008	9.03922	-4.57252	0.00329864	0.530628
LOC121112263	32.7992	92.7885	80.7291	68.6358	35.1466	33.6705	7.73141	5.88661	31.3607	35.6567	27.3616	2.41279	1.63162	0.00332134	0.530628
GPD1	425.689	202.791	423.95	209.051	238.775	405.17	706.472	374.457	126.671	1205.18	888.177	914.104	-1.14514	0.00335292	0.530628
ART7B	93.4943	96.3621	91.9068	193.546	37.0251	17.0054	19.0381	1520.59	830.145	47.4837	68.3731	125.445	-2.30059	0.0034239	0.530628
LRRC74A	1.66636	1.77762	12.2929	10.2218	6.65998	5.74382	3.46822	0.0296319	0.0278363	1.05777	1.10713	0.851019	2.42266	0.00352516	0.540046
LOC121110044	6.96108	30.6785	28.2016	20.492	20.9359	11.384	2.68492	6.83083	4.58617	6.32483	15.1578	4.28289	1.55423	0.00356118	0.540046
LOC107050037	10.5329	54.0198	26.2731	36.8478	6.58181	7.16033	2.67562	4.61792	5.67447	9.43374	14.0758	1.61281	1.87189	0.00364033	0.548188
LOC121107631	73.1592	2.66178	0	0.0311451	0	30.9198	0.0255963	0.0157566	3.21243	0.00637559	0.0116598	0	4.70603	0.00368805	0.551517
LOC121107011	59.6663	77.9089	36.5068	54.3086	44.6864	60.3713	495.209	74.1561	127.596	59.045	95.7623	53.0108	-1.43877	0.00380166	0.560719
GNG13	8.74617	11.9582	14.9512	20.4982	49.6601	24.8494	29.994	60.2356	64.2431	58.9339	62.609	38.2988	-1.26207	0.00403904	0.587681
LOC101750454	0	1.8864	0	0.0041741	0	2.63519	3.87885	18.8628	2.37946	3.2025	0.0826748	11.5073	-2.9624	0.00410987	0.593973
IGSF10	17.7987	16.6585	30.1238	8.22743	20.9514	12.2579	127.269	39.8879	25.0013	25.3351	35.2597	31.2935	-1.41596	0.00414825	0.595523
AvBD1	12.5409	10.2017	9.37603	7.18419	1.8424	13.3827	10.2697	16.0932	14.8387	61.928	61.2316	12.0293	-1.68094	0.00419954	0.597483
LOC121110465	0	0	0	0.021133	19.2046	21.4264	8.32667e-17	8.32667e-17	8.32667e-17	8.32667e-17	8.32667e-17	8.32667e-17	5.76579	0.00425954	0.598374
LRRC18	8.32667e-17	8.32667e-17	8.32667e-17	8.32667e-17	8.32667e-17	8.32667e-17	1.31796	2.27985	1.17768	4.17151	0.0385019	3.5554	-4.1612	0.00427926	0.598374
LOC121107923	1.6392	0.833242	0	51.9752	0.890343	2.25891	0.397791	241.927	320.987	1.14637	2.38099	260.545	-3.8138	0.00440777	0.612368
HIST1H46L6	21.4161	43.8469	7.41957	10.2717	12.33	11.4118	75.0099	44.3923	42.9223	24.2837	65.8339	26.0245	-1.37788	0.00445369	0.61478
LOC107052949	2.65926	0	0	2.05668	1.88564	9.59793	8.32667e-17	8.32667e-17	8.32667e-17	8.32667e-17	8.32667e-17	8.32667e-17	4.48202	0.00449717	0.616828
LOC121110791	12.2409	27.6552	259.322	7.22124	192.423	7.09064	26.5549	20.2719	19.0271	8.45915	0.108676	0	2.74284	0.00464381	0.621208
ADRA2BL2	8.88378	9.25692	9.37344	6.16497	9.51265	12.5099	2.53286	0.068343	4.46108	6.25667	2.23218	2.58897	1.57547	0.00465465	0.621208
LOC107051761	6.24173	7.44342	6.57581	2.0708	2.81754	8.394	7.69841	20.3948	24.6609	6.3849	13.2411	23.7168	-1.49453	0.00467695	0.621208
LOC107051691	193.502	136.241	59.9313	83.014	121.805	52.6274	222.704	212.74	200.919	112.718	256.093	303.08	-1.01489	0.00470219	0.621208
CPNE4	758.954	901.785	86.1452	334.037	102.659	82.2875	20.2782	335.597	92.6093	53.7683	60.6019	88.9564	1.7954	0.00485515	0.629274
SGIP1	877.154	208.299	181.806	520.516	1272.34	374.222	294.275	353.534	230.238	89.5758	95.8212	354.638	1.2756	0.00495178	0.630759
LOC121107156	47.2745	33.3248	16.7889	23.5921	74.3751	24.6252	92.7344	36.6277	132.917	66.3582	112.03	65.3718	-1.19909	0.00500963	0.630759
LOC112533522	100.46	35.05	386.678	275.566	40.8137	164.461	39.8352	120.092	28.4055	77.8481	38.5848	49.6857	1.49845	0.00501527	0.630759
GJB5	5.44	1.82138	2.80591	2.05796	1.88313	3.31742	12.2182	9.10669	6.83663	14.671	7.72868	3.35066	-1.58613	0.00520306	0.647645
LOC121109784	1.62422	11.097	8.39523	17.3956	13.3273	20.9585	7.06005	0.0652479	0.0612408	1.0829	3.29174	5.3508	2.04623	0.0053846	0.661224
VSIG1	9.91766	2.71941	2.76344	8.18261	3.77709	7.50846	16.1327	27.0959	22.4745	6.38758	7.81695	21.9089	-1.52515	0.00539493	0.661224
LOC101750889	153.875	297.408	295.43	490.709	146.457	160.132	80.6835	46.8844	190.467	180.974	134.092	94.1775	1.08503	0.00569063	0.692327
MYO18B	136.986	162.995	196.926	437.403	178.854	93.9394	384.878	185.659	490.845	200.098	519.918	784.3	-1.0877	0.00576561	0.697509
LOC112531364	0	0	0	0.00260211	0	2.6858	0.156514	0.0944489	8.88119	3.18659	8.68712	7.96809	-3.13595	0.00589215	0.704897
EFNA2	0.886563	0	0.936899	1.02414	0	1.71904	8.46276	0.0987463	8.90124	8.37769	6.56903	0	-2.64431	0.00602354	0.712697
LOC112532657	19.7587	6.41362	15.9899	6.17208	5.65701	15.8332	4.86002	4.51407	3.39926	1.08869	6.49727	0.776787	1.70081	0.00640233	0.741225
RASAL1	197.471	810.896	103.966	60.5055	543.351	644.287	30.1784	197.735	262.53	112.674	77.0945	152.798	1.50154	0.00648058	0.746272
HSPB7	78.4112	43.4626	67.5232	79.9039	79.0019	41.959	10.267	27.3344	26.0032	12.7079	36.2149	60.6644	1.16623	0.00657138	0.751939
LOC121113280	0.782893	4.61326	4.67414	2.0694	13.4476	5.80057	2.31652	0.0206019	0.0193578	2.07556	0.0152376	0	2.64258	0.00665105	0.751939
LOC121108605	3.55933	0	2.7969	2.06078	5.74659	5.93756	28.9198	6.95464	3.55321	17.8451	13.1857	4.19962	-1.86244	0.00668969	0.751939
PLEK2	0	0	0	0.000907336	0	0.877262	5.95791	0.0687197	5.53793	4.19438	0.0505695	2.58802	-3.5509	0.00669173	0.751939
LOC121113281	2.56312	2.70894	7.50795	5.13496	19.2027	4.00501	3.51897	0.0379985	1.15301	2.09592	1.11942	0.834893	2.14261	0.00688635	0.761707
TRPV6	7.35827	0	0.906192	4.08341	1.89163	0	8.32667e-17	8.32667e-17	8.32667e-17	8.32667e-17	8.32667e-17	8.32667e-17	4.30801	0.00721774	0.778846
GABRE	3.53857	2.7473	6.61669	0.0154008	0.912797	9.42989	0.0173455	0.010691	0.0100478	2.06197	0.00791553	0	3.04906	0.0072384	0.778846
ELOVL4	10.779	9.29798	4.64819	4.11696	5.68784	8.30119	4.67648	0.0453034	0.0425419	2.10352	0.0334203	3.58094	1.93789	0.00725095	0.778846
MSC	37.4009	65.04	31.8613	47.1098	10.382	21.2895	5.19803	24.6451	2.42479	2.17557	6.68198	25.707	1.6627	0.00727366	0.778846
LOC121106889	0.845398	0.897482	3.7984	2.04942	0	3.40983	8.32667e-17	8.32667e-17	8.32667e-17	8.32667e-17	8.32667e-17	8.32667e-17	3.97633	0.00729288	0.778846
LOC101750869	7.00352	37.3965	9.33027	18.4244	1.83189	8.10132	2.52238	0.0656672	7.66784	5.22164	0.0483388	1.6874	2.1956	0.00730597	0.778846
CCLI7	0	0.942681	0	0.00177826	0	0.858893	0.152416	4.56845	15.3386	0.0365597	7.61464	0.754688	-3.53182	0.00742602	0.787743
LOC777082	14.3928	13.0429	6.53249	6.16206	2.79976	8.23886	2.45622	6.56028	0.0466221	2.10784	1.13521	0	2.00719	0.00756037	0.798064
LOC121107632	8.2241	1.81661	0	0.0132959	0	8.63471	8.32667e-17	8.32667e-17	8.32667e-17	8.32667e-17	8.32667e-17	8.32667e-17	4.67679	0.00800039	0.821613
LOC121106603	1.67132	1.78101	13.2622	6.14859	1.8563	10.993	1.24412	0.0296357	1.1372	2.08659	2.16027	0	2.31822	0.00805054	0.821613
LOC112531628	6.13972	7.36478	12.2117	11.2677	17.1968	7.32739	5.40063	2.52482	8.151	4.31108	5.68848	351.482	-2.59123	0.00830288	0.841846
LOC124417884	2.65062	4.67308	2.80507	4.09053	3.81684	0	0.017192	0.0105966	0.00995909	0.00429308	0.00784572	1.83852	2.72733	0.00832698	0.841846
C1orf100	0.850009	1.85115	0	2.04795	2.87447	2.5267	8.32667e-17	8.32667e-17	8.32667e-17	8.32667e-17	8.32667e-17	8.32667e-17	3.86831	0.00853028	0.845045
LOC101751521	0	11.3752	4.72529	0.0126159	1.88281	0	8.32667e-17	8.32667e-17	8.32667e-17	8.32667e-17	8.32667e-17	8.32667e-17	4.62957	0.00855788	0.845045
GPR27	14.16	34.426	8.35578	23.5556	9.45362	28.2968	17.7437	46.7171	7.01865	106.161	87.7643	68.1707	-1.49084	0.00858762	0.845045
LOC124418049	4.32912	9.24246	20.7734	12.2874	12.3861	3.08625	5.93658	1.21237	2.29213	0.0262465	4.35314	3.51023	1.79734	0.00860474	0.845045
TNR	0	0	0	0.000910312	0.96739	0	0.112604	8.80106	2.29794	4.19397	0.05034	2.58881	-3.502	0.00860522	0.845045
LOC121107472	18.0617	10.2124	7.48251	5.14208	3.75719	6.52181	106.921	37.4672	21.5569	12.7116	6.76957	2.39268	-1.86938	0.00872769	0.850416
LOC107052217	12.5172	0	5.5716	21.453	7.58568	12.4815	0.0861027	0.0525175	4.40765	4.17193	2.20526	1.7157	2.15553	0.00884142	0.851305
LOC121109543	8.32667e-17	8.32667e-17	8.32667e-17	8.32667e-17	8.32667e-17	8.32667e-17	0.0969823	0.0590557	0.0554373	6.23989	6.44442	1.70122	-4.38004	0.00885541	0.851305
FAM198A	1.85212	0	0	0.00261056	0	0.842929	10.6082	2.34942	6.6703	0.0330688	3.32711	1.6545	-2.88728	0.00908049	0.867618
LOC121106956	40.3046	15.6855	12.1167	13.3466	32.4045	22.2937	5.15167	13.5343	10.146	5.30812	6.65701	14.9959	1.27371	0.00914596	0.867618
SLITRK4	0.716297	1.73071	3.64592	109.324	3.72396	18.9192	2.57092	2.33973	0.0735648	3.1711	6.50845	7.13085	2.63504	0.00938039	0.872927
MMP9	29.3929	42.7316	22.4714	28.6882	12.3005	28.942	7.56321	0.138829	6.86274	16.7736	19.5927	10.4692	1.40736	0.00945625	0.872927
LOC112531214	45.1284	20.4412	0	0.0295425	0	24.2321	0.0335065	4.29933	0.019357	0.00832605	0.015237	0	4.10487	0.00953653	0.872927
LOC121107725	0	0	0.946226	0.00262481	1.93631	0	1.46426	2.39665	29.5078	1.10623	0.0790287	2.50301	-3.43195	0.00957936	0.872927
LOC112532206	6.21277	8.36656	0.870214	9.20633	3.77047	10.9448	7.70912	17.0685	16.9353	12.6665	22.9994	22.8057	-1.33152	0.00970827	0.875493
OR51M1	8.32667e-17	8.32667e-17	8.32667e-17	8.32667e-17	8.32667e-17	8.32667e-17	0.0926038	5.52288	4.42133	4.17758	0.0415774	0	-4.33972	0.00975213	0.875493
LOC121107720	0.782301	4.61226	0.877588	0.018457	25.0742	0.651866	15.1075	19.4371	53.7505	5.35276	16.5876	43.9064	-2.24297	0.00975752	0.875493
GRM3	4.47001	11.3257	1.83766	4.09755	0.914375	0	0.0174025	2.15652	0.0100807	0.00434538	0.00794144	0	2.97918	0.00986042	0.879784
SLC12A5	30.4259	8.23686	0	12.3193	40.1022	27.4474	9.52202	1.24705	4.52214	2.14082	0.0649191	8.9131	2.12925	0.0099523	0.879784
SLC39A12	8.32667e-17	8.32667e-17	8.32667e-17	8.32667e-17	8.32667e-17	8.32667e-17	0.144244	0.0872064	2.33507	0.0346825	0.0640484	21.802	-5.03138	0.010036	0.879784
LOC112530234	8.32667e-17	8.32667e-17	8.32667e-17	8.32667e-17	8.32667e-17	8.32667e-17	1.31796	1.18966	5.47314	0.0209481	0.0385019	4.48132	-4.15542	0.0100913	0.879784
LOC121111548	2.70858	0	3.80396	2.048	0.934916	0.75743	8.32667e-17	8.32667e-17	8.32667e-17	8.32667e-17	8.32667e-17	8.32667e-17	3.87812	0.0105184	0.903274
LOC107052451	21.483	12.005	13.1071	12.307	13.3049	16.5665	41.841	53.1716	27.1398	19.0059	16.6152	28.7703	-1.06235	0.0105705	0.903274
TPBG	0	3.73644	5.70587	0.0110247	0	5.14032	8.32667e-17	8.32667e-17	8.32667e-17	8.32667e-17	8.32667e-17	8.32667e-17	4.34441	0.0111485	0.91657
FAM131A	17.0625	22.4251	8.4099	5.14793	0	9.88267	0.0960809	0.0585148	4.4285	2.11619	2.2158	5.3805	2.06626	0.0111529	0.91657
KIF17	8.15846	1.80141	5.65267	2.06478	1.86989	4.99449	12.3359	12.4872	20.0819	7.40747	6.67983	7.76922	-1.41027	0.0111591	0.91657
LOC124417130	10.6416	12.972	8.39358	13.3177	17.1671	11.5323	38.0916	18.3255	30.4349	16.8974	13.3222	44.763	-1.12138	0.0111924	0.91657
SLC16A8	24.2436	7.33427	4.60565	14.3441	13.3132	18.3122	21.3022	36.402	24.942	25.3102	12.2559	91.4585	-1.35649	0.011198	0.91657
LOC121107822	40.0383	37.0237	24.3057	69.6236	21.8173	59.7302	6.51124	12.6192	33.5579	25.2124	23.0214	6.8058	1.22327	0.0113423	0.921679
LOC121108470	7.36053	1.83481	0	0.0105199	2.86068	1.59666	5.25497	0.159197	2.44316	11.6084	5.62374	60.5163	-2.5711	0.0114087	0.921708
LOC121106475	2030.32	542.759	122.715	1453.89	193.994	1667.59	201.946	710.257	123.241	10.6312	581.219	213.737	1.70637	0.0114283	0.921708
CACNG2	39.9065	107.564	169.08	32.8281	29.4115	72.7035	22.4398	26.216	72.7509	23.1936	6.76689	25.255	1.34924	0.0115351	0.926576
LOC121107456	1.72049	4.66182	0	12.2086	0	1.54964	0.00887078	0.00547461	1.08289	0.00222073	0.00405559	0	3.51021	0.0115747	0.926576
LOC124417202	8.32667e-17	8.32667e-17	8.32667e-17	8.32667e-17	8.32667e-17	8.32667e-17	0.0973578	0.059281	0.0556485	5.21144	8.54825	0.799278	-4.39986	0.0116611	0.930036
NHLH1	3.61773	0	0	4.08128	1.89436	3.37906	2.71602	4.65325	12.2852	6.33858	6.63209	14.1635	-1.80301	0.0117087	0.930385
LOC124417753	25.7408	49.2023	28.1014	32.7908	39.0312	24.6585	16.1164	18.177	15.8221	28.3258	11.075	9.47126	1.00763	0.0118739	0.9347
LOC112533386	1.75429	0.890801	0	10.1578	0.928533	0	8.32667e-17	8.32667e-17	8.32667e-17	8.32667e-17	8.32667e-17	8.32667e-17	4.27713	0.0119006	0.9347
LOC121109436	8.32667e-17	8.32667e-17	8.32667e-17	8.32667e-17	8.32667e-17	8.32667e-17	5.84914	2.28305	5.47844	0.0214599	0.0394496	0	-4.29132	0.0119366	0.9347
MKRN3	1.61103	38.2637	14.9903	9.24623	32.4827	0	1.38815	3.43188	3.40462	3.16964	8.62108	1.66548	2.11085	0.0120141	0.937362
LOC101751992	8.32667e-17	8.32667e-17	8.32667e-17	8.32667e-17	8.32667e-17	8.32667e-17	2.43662	2.26191	0.0424385	2.10341	0.0333394	3.58136	-3.91612	0.0122937	0.948134
LRRC66	60.6397	30.4939	34.6476	33.8335	45.6643	72.2154	116.143	120.465	131.875	20.107	87.9792	94.264	-1.0379	0.0123283	0.948134
LOC112533425	1.69485	2.73831	4.68819	6.13677	3.79247	7.60844	2.36323	1.1463	1.13713	1.05774	0.0218748	0.851076	1.91898	0.0129359	0.975573
LOC107055605	0	0	1.91085	0.00341278	0	1.73791	3.72193	2.33583	3.40356	8.33388	0.0562941	3.47713	-2.33568	0.0129403	0.975573
HCN1	0.845358	4.72054	3.79835	0.0088677	0	1.62447	8.32667e-17	8.32667e-17	8.32667e-17	8.32667e-17	8.32667e-17	8.32667e-17	3.97612	0.0130022	0.975573
LOC112532585	8.32667e-17	8.32667e-17	8.32667e-17	8.32667e-17	8.32667e-17	8.32667e-17	0.0868632	2.2817	6.54095	4.1726	0.0390482	0	-4.22634	0.0132383	0.989493
LOC121109706	0	0	0	0.00339522	0	3.58614	0.204462	0.122489	16.6463	7.37916	0.0896271	21.4146	-3.4607	0.0134175	0.989493
MIR6639	2.68388	3.7469	2.82403	3.06738	0	0.736101	0.00885713	0.0054662	0.00513798	1.03492	0.00404936	0	2.91995	0.0135622	0.989997
MINAR1	388.152	951.812	192.144	147.592	590.944	117.846	185.563	162.714	66.818	374.535	121.034	149.198	1.17156	0.0136846	0.990877
LOC121113237	0	0	0	4.06974	1.90928	2.55669	2.69267	4.63285	24.1814	4.24682	4.46082	1.60501	-2.22696	0.0137391	0.990877
CHIR-B3	199.457	220.533	99.3152	284.794	148.396	132.914	76.5023	8.22991	2.48971	127.165	131.498	9.3514	1.60796	0.0137619	0.990877
CRABP2	1.72715	1.81896	3.76189	0.01292	2.84724	7.7564	11.0347	7.99639	13.4134	8.42956	7.72534	4.24232	-1.50954	0.0138044	0.990877
MDGA2	0	0	0	3.04078	0	0	11.9311	2.38413	6.73817	12.5214	0.0740058	0	-3.24213	0.0139004	0.991451
GRB7	602.385	206.529	184.679	156.8	221.662	208.158	190.174	102.484	209.636	161.023	43.063	80.1498	1.00607	0.0139044	0.991451
LOC423731	1.78156	1.85557	1.87848	4.07248	0	0	8.32667e-17	8.32667e-17	8.32667e-17	8.32667e-17	8.32667e-17	8.32667e-17	3.77587	0.0139823	0.99284
VWDE	13.1331	33.1934	239.085	1169.83	69.355	323.199	85.4287	112.512	23.9487	156.716	43.0298	118.848	1.77285	0.0140161	0.99284
PLCH1	131.767	105.562	130.352	101.455	71.2919	224.464	102.2	37.7065	113.627	33.7585	64.8579	24.2248	1.02261	0.0143747	1
LOC100857341	0	0	0	1.01608	0	0	1.3585	3.40147	2.29314	0.0264321	10.6822	0	-3.45069	0.0144269	1
LOC107049108	13.3783	17.6815	1.78867	9.23477	6.61423	21.8369	41.9269	44.2536	3.6141	9.5651	39.5388	65.8414	-1.52883	0.0144667	1
LRFN2	8.83793	17.6837	15.04	19.4314	4.69985	4.75149	2.59064	7.80291	0.0786503	6.28272	2.25597	5.27646	1.50124	0.0146836	1
LOC121108204	1.76825	4.72043	0	1.03326	1.89983	1.62432	6.18186	6.79906	8.9241	5.27488	3.3636	4.30554	-1.59093	0.0149458	1
LOC100857210	0	1.86072	0.92193	3.05779	2.88251	0	5.08534	9.05417	19.8755	0.046661	8.7684	1.60028	-2.28986	0.0149482	1
LOC101747602	23.8438	43.46	39.3087	23.6098	252.663	15.3653	29.5314	14.9187	10.3295	44.075	24.1813	15.5987	1.51666	0.0150909	1
LOC121108775	0	0	0.941389	0.00341373	0.954532	1.73789	0.163083	0.098315	0.0922023	5.268	17.2034	7.94969	-2.86136	0.0154251	1
LOC101751678	4.47188	5.60153	8.54722	0.0147165	0	3.26955	2.86051	2.50087	124.545	7.45113	1.25575	3.27297	-2.67101	0.0154753	1
NEUROD1	8.32667e-17	8.32667e-17	8.32667e-17	8.32667e-17	8.32667e-17	8.32667e-17	2.46678	4.43328	0.0489272	0.0209013	0.0384153	5.41029	-4.14181	0.0154835	1
LOC124417042	70.4916	12.8338	34.6427	87.0275	47.5677	36.2289	23.435	4.76625	13.6544	13.7307	21.975	44.0734	1.24272	0.0156393	1
LOC121107003	31.2811	35.3244	8.34896	23.5638	19.9648	13.8785	68.9137	47.768	69.7577	28.4819	29.787	29.5433	-1.04628	0.0159131	1
LOC121109934	0	5.56987	0	7.15623	8.61945	7.58176	0.0255963	0.0157566	3.21243	0.00637559	0.0116598	0	2.86244	0.0161447	1
SPTBN5	9.62513	97.0192	13.9911	0.0342054	35.2513	0	4.94165	7.82981	4.52542	8.36014	0.0657522	1.64336	2.46698	0.0162845	1
LOC121106996	27.6355	43.7145	10.2275	34.8075	15.1747	13.0155	73.8848	35.3904	75.407	30.5896	45.1105	40.07	-1.05177	0.0163607	1
LOC107052993	3.64657	1.85081	0.916073	4.07489	0	0	8.32667e-17	8.32667e-17	8.32667e-17	8.32667e-17	8.32667e-17	8.32667e-17	3.89641	0.016437	1
CCDC81	1.78224	1.85602	0	1.03106	2.87857	1.64644	9.63764	1.26524	4.55855	10.4537	2.2805	5.21473	-1.78172	0.0165679	1
GATA5	299.064	1367.27	119.914	107.635	57.935	251.082	2196.53	1621.93	151.5	1362.14	1621.39	70.4422	-1.67286	0.0166566	1
LOC121113177	94.1891	213.079	338.691	247.94	245.511	77.3761	47.3645	100.073	45.3369	27.4703	90.1598	239.077	1.14615	0.0167186	1
LOC112532067	6.31656	1.80516	5.65939	4.09872	3.80089	1.52844	0.0334963	2.19057	2.17871	0.00832356	0.0152324	0	2.22726	0.0171864	1
CLDN16	5.33403	11.2507	7.53893	8.17774	0	0	0.0406642	1.13639	2.19175	0.010083	0.0184634	1.7886	2.44897	0.0172249	1
LOC121110603	3.40106	5.46324	1.78314	56.1485	9.4755	9.78478	0.116603	2.32332	8.76352	0.0282659	2.2361	5.3275	2.15027	0.0172399	1
LOC121107386	33.806	43.5846	43.173	17.4527	24.6933	50.6339	92.607	43.4007	146.262	43.2274	88.9853	26.8354	-1.04502	0.0172566	1
LOC121113405	8.32667e-17	8.32667e-17	8.32667e-17	8.32667e-17	8.32667e-17	8.32667e-17	0.0684153	1.17066	2.23721	5.18131	1.12478	0	-3.81714	0.0174145	1
LOC121108760	0.866697	0	0	0.00629826	1.91333	4.39925	2.70027	11.2449	2.38637	0.0462984	22.6544	4.27005	-2.49566	0.0174189	1
LOC121107477	45.473	3.57031	7.38801	18.4771	6.57067	139.757	7.56703	20.1923	2.41859	6.35907	8.83315	16.751	1.81573	0.0175096	1
LOC768772	1538.31	4157.9	1989.01	1849.45	1200.68	3170.89	1183.3	15647.9	1305.96	2252.84	10123.5	2107.93	-1.23007	0.0177396	1
LOC100859740	20.2527	117.683	122.887	172.078	66.5469	115.779	7.84839	12.7413	29.4293	74.573	94.0412	5.87323	1.45045	0.0177646	1
LOC121110893	88.1527	0.796971	296.964	6.19616	13.2222	92.6261	43.7519	23.8322	22.5401	17.9145	11.1039	2.40839	2.01999	0.0180757	1
LOC121108557	9.85585	1.77058	11.3133	8.19373	12.4308	0.622905	0.0745307	4.40781	3.31677	0.0182942	1.12979	1.73218	1.96216	0.0181214	1
LOC112531135	46.0601	467.05	255.98	431.327	352.068	251.992	15.327	17.3416	30.7113	139.928	361.7	11.9606	1.64282	0.018142	1
LOC124417383	14.2709	13.9084	20.7254	16.3783	1.8339	8.12337	1.42824	2.36855	6.70756	7.3317	4.41622	6.15379	1.37703	0.0182642	1
SLC6A7	1.71242	0	1.83905	2.06218	1.87492	13.9364	7.59945	18.0317	6.88124	7.4101	11.0104	17.6074	-1.65384	0.0182711	1
CHIR-B4	28.5408	35.2992	16.8284	23.5691	19.956	18.9021	1.51225	2.43324	17.7915	9.47196	20.6083	1.5852	1.40619	0.018356	1
LEFTY1	7.27545	4.65898	5.67322	1.04135	0	1.5461	1.53405	10.2599	15.6764	16.7793	8.83701	10.4599	-1.62284	0.0185289	1
LOC124418367	8.96956	7.42388	5.60827	5.13312	6.65874	4.87673	10.0662	20.3422	20.192	7.42489	7.79626	19.307	-1.12318	0.0187246	1
SIM1	1.78251	0	1.87901	2.04628	0	3.44468	8.32667e-17	8.32667e-17	8.32667e-17	8.32667e-17	8.32667e-17	8.32667e-17	3.72331	0.0188446	1
LOC124417303	33.0589	10.0869	24.3833	17.4368	22.8271	33.2535	8.79433	6.94289	10.1989	14.7097	15.3262	13.1223	1.02086	0.0191749	1
LOC121109149	15.1933	33.6892	3.66957	4.12935	1.83494	13.2516	22.5661	10.4829	151.077	8.5182	34.131	14.6282	-1.7461	0.0192478	1
LOC112531602	0	0.942614	0	1.01844	0	0	0.157434	1.25633	0.0890917	0.0377077	22.4779	5.23661	-3.52134	0.0192592	1
LOC101748134	3.53761	1.80365	3.74166	4.09953	1.87137	8.53917	33.6544	6.95892	0.141485	12.637	7.78128	14.881	-1.66518	0.0194089	1
LOC101751895	0	0.930305	0	1.02241	0	1.73779	0.145859	4.55663	3.43202	0.0350543	10.7857	7.0848	-2.61157	0.0194588	1
LOC121110475	0	0	0	0.000910312	0.96739	0	0.0922099	6.59278	3.34853	0.0225149	2.21177	1.70746	-3.14983	0.0198306	1
LOC124417834	33.4883	9.23073	6.5085	4.12794	4.70181	9.00617	18.8159	16.1017	46.087	4.30429	53.6474	45.5684	-1.45203	0.0205124	1
LOC121110383	0	0	0	2.03129	0	0.842659	11.7448	5.63055	2.32786	5.24792	0.0612648	0	-2.87079	0.0206499	1
LAMB3	182.977	25.8	118.243	25.6619	93.2575	57.6794	161.002	108.265	28.4842	367.221	234.102	283.898	-1.23101	0.0209557	1
PRR15	3.51964	4.62758	1.82789	3.08578	2.82758	11.1318	20.6599	2.46012	20.1235	8.45859	9.9402	11.319	-1.40819	0.02101	1
LOC121111304	0	0	0	0.00260211	0	2.6858	7.09183	5.57612	1.20433	4.1951	0.0509708	0.784581	-2.54568	0.0211255	1
LOC101748411	8.32667e-17	8.32667e-17	8.32667e-17	8.32667e-17	8.32667e-17	8.32667e-17	0.0748143	0.0457107	2.24677	2.10394	6.39601	0	-3.96997	0.0211349	1
LOC121109081	217.2	221.391	273.868	374.957	170.267	137.801	57.42	1713.21	1243.08	139.066	173.898	243.32	-1.35481	0.0211964	1
LOC112532928	9.81401	13.9852	2.74236	3.10056	6.63572	15.1435	2.4974	2.29737	7.63711	0.0238008	0.0437882	2.61253	1.71079	0.0213233	1
LOC121107434	14.364	14.9119	12.2268	7.18491	7.59061	0	3.66714	1.21182	0.0613065	3.1572	5.41002	3.5113	1.66964	0.0213768	1
LOC121110100	0	0	3.81033	1.03109	2.87846	1.64615	8.32667e-17	8.32667e-17	8.32667e-17	8.32667e-17	8.32667e-17	8.32667e-17	3.74797	0.0216182	1
LOC121113217	51.0117	18.4553	7.3964	32.7786	3.72014	55.8994	12.1933	17.8936	1.27852	0.0502204	13.0936	6.92837	1.69509	0.0216544	1
LOC124418358	1.7449	2.78174	3.77768	3.07044	0	3.35207	0.0173968	0.0107225	2.14676	0.00434397	0.00793886	0	2.40331	0.0216896	1
LOC107053927	8.32667e-17	8.32667e-17	8.32667e-17	8.32667e-17	8.32667e-17	8.32667e-17	0.0809422	0.0494087	2.25566	1.07255	8.5047	0	-4.10429	0.021726	1
LOC107054473	1.81699	0	0	2.03873	0	1.7019	2.57905	2.34438	2.32255	2.13487	4.38934	8.95696	-1.90835	0.0218346	1
LOC121107768	3.52275	5.57855	1.82904	2.06624	7.65922	5.85037	1.24434	0.0296962	2.20517	0.0119754	3.20703	0	1.89834	0.0218707	1
LOC101750700	69.3958	108.48	138.959	87.0853	41.7957	22.8126	42.5525	88.9452	494.541	149.515	230.771	74.8487	-1.20551	0.0219107	1
DPP10	105.889	78.6571	113.452	72.7801	205.633	157.203	241.315	118.531	114.198	111.675	180.391	748.239	-1.04472	0.0219177	1
FAM3B	2.69987	2.80162	0	4.07711	0	1.62387	10.9303	9.04853	17.6927	3.20577	1.20703	1.60196	-1.90905	0.0220681	1
C1orf186	841.596	480.782	529.855	534.848	538.537	121.965	617.187	120.797	257.284	108.516	62.866	289.021	1.06529	0.0224901	1
LOC107050073	70.8724	11.9359	16.8116	20.5117	28.5429	18.848	47.2325	27.5268	179.748	75.7714	32.0301	32.1071	-1.23314	0.0224935	1
LOC107050438	8.97622	8.37361	4.65871	1.05008	10.5205	4.0222	4.07929	19.354	65.6662	5.34444	4.55263	18.2997	-1.62547	0.0226748	1
LOC124417187	7.8322	11.9405	12.1053	37.8814	47.6891	40.7709	14.6418	10.2463	2.41633	8.44318	2.32297	22.1686	1.38289	0.0230087	1
LOC107052851	1.86641	0	0	0.00177975	0	0	0.111224	1.21548	6.60627	2.1242	1.15715	6.26255	-2.8274	0.0231507	1
LOC124417632	7.90886	12.9574	9.33176	15.3632	12.3561	22.6012	5.01084	4.60015	10.0053	6.31169	0.0754073	7.92875	1.22466	0.0232752	1
KLHL31	7.93486	21.4555	5.56083	12.2936	14.295	7.2973	4.95932	4.57096	5.62288	5.26088	1.18436	7.06372	1.23936	0.0232834	1
LOC107054061	71.131	4.48917	92.8327	218.125	117.066	62.6264	65.094	38.6936	56.2619	21.1225	30.8502	24.2991	1.25747	0.0234622	1
LOC107053291	22.0697	39.7612	47.7888	49.1951	33.2386	155.62	35.6741	10.4423	34.8831	18.9925	22.042	38.5643	1.10992	0.0236709	1
C9orf24	8.32667e-17	8.32667e-17	8.32667e-17	8.32667e-17	8.32667e-17	8.32667e-17	0.0678178	1.16998	0.0389552	5.18064	1.12428	1.74231	-3.77072	0.0238099	1
CLCA1	20.3737	31.5014	65.8788	0.0352827	58.1789	4.64489	22.736	121.578	192.475	63.2159	130.687	23.318	-1.61419	0.0240293	1
LOC121106766	0	0	0	0.00339522	0	3.58614	2.53459	5.5742	4.46251	3.161	1.15854	1.68115	-2.16531	0.0245597	1
LOC426731	1.75647	3.74792	0	2.0521	0	5.17655	0.00886574	0.00547151	0.00514297	0.00221947	1.06473	0	2.87051	0.0246584	1
LOC124417211	6.09997	5.46518	18.8054	38.817	11.3945	3.05025	50.5249	38.6882	26.0818	12.7216	7.87665	95.7825	-1.45767	0.0247024	1
LOC107053804	10.7599	9.28691	1.80443	11.2509	3.76249	9.14073	1.34762	4.47075	2.2849	0.0249229	4.34455	3.52105	1.47871	0.0247039	1
LOC121106625	1605.12	5879.48	254.943	879.167	1783.98	2019.25	1144.34	1552.46	1211.94	1077.94	641.038	430.135	1.03592	0.0248195	1
AvBD4	3.5725	5.62415	3.76166	0.0129474	0	5.0789	0.0173968	0.0107225	2.14676	0.00434397	0.00793886	0	2.67315	0.0248453	1
PKP3	22.258	22.2337	26.2903	25.605	11.3597	21.4746	23.8419	89.4665	22.7584	14.8308	28.7002	104.399	-1.13117	0.0252019	1
LOC107053235	4.38801	16.9017	3.70644	1.05038	6.65908	5.74084	11.2976	11.467	23.5396	9.52285	12.1499	24.6277	-1.25072	0.0258413	1
LOC101749734	5.50424	0.894207	0.910894	3.06566	1.89683	0	0.00885713	0.0054662	0.00513798	1.03492	0.00404936	0	2.82229	0.0258611	1
LOC121107125	2.59847	9.36857	10.4274	4.10527	0	2.35457	0.0409753	1.13681	0.0236423	1.05404	3.19438	0	2.25583	0.0258652	1
RBPJ	1137.61	2081.56	8334.68	1693.72	824.824	1817.41	944.247	1526.5	2244.27	1929.48	523.47	769.76	1.00122	0.0259305	1
LOC124418403	0	1.75445	29.342	3.10431	27.7842	1.41513	0.0685887	2.25331	0.0393929	1.06726	6.38163	0	2.58975	0.026141	1
LOC121111338	49.3654	16.6224	31.0117	6.18672	12.3135	17.2444	59.3576	33.1566	20.5327	172.237	14.4769	33.8923	-1.32611	0.0261895	1
LOC112532647	17.9053	12.0287	7.44471	11.2788	11.4028	15.7909	3.8492	7.90108	10.0184	5.27701	4.44281	4.30081	1.07308	0.0262399	1
GRM4	8.32667e-17	8.32667e-17	8.32667e-17	8.32667e-17	8.32667e-17	8.32667e-17	0.0739849	0.0452096	0.0424539	6.21301	2.19178	1.73299	-3.90536	0.0262453	1
EDIL3	3.61791	1.83843	1.86399	0.0100052	3.83515	1.60507	2.72291	2.42547	4.61706	1.11415	21.644	15.9559	-1.85782	0.0263167	1
FGF19	62.0841	566.12	127.414	250.04	1180.18	316.419	169.604	157.068	110.769	107.448	294.432	299.679	1.13503	0.0263569	1
LOC121110097	0	0	2.80245	1.04006	10.6129	4.18909	0.0173873	0.0107167	1.09617	0.00434161	1.07515	0	2.71198	0.0266123	1
XIRP1	14.2105	26.0605	11.2076	24.5571	10.4254	8.06819	43.1128	8.20206	38.3225	45.2123	18.8088	45.5262	-1.07049	0.026691	1
BEGAIN	3.6289	0	0	1.03408	0	7.01036	8.32667e-17	8.32667e-17	8.32667e-17	8.32667e-17	8.32667e-17	8.32667e-17	4.02273	0.026838	1
LOC107049554	23.9497	34.2821	44.1382	44.0343	28.5231	20.4778	10.1051	5.86988	6.9294	28.3173	12.154	30.8693	1.0428	0.0268952	1
MIR29B2	8.32667e-17	8.32667e-17	8.32667e-17	8.32667e-17	8.32667e-17	8.32667e-17	0.0552852	2.23099	1.14536	2.09142	2.16928	0	-3.49272	0.0270245	1
LOC121107309	46.2414	48.1442	56.2722	92.1575	44.6909	33.6902	32.0348	20.563	3.60387	54.5656	20.947	24.4099	1.03637	0.0270936	1
LOC107052837	0	0	0	0.0316386	1.82548	111.048	0.0335065	4.29933	0.019357	0.00832605	0.015237	0	4.40676	0.0277067	1
CLRN2	5.36358	0	7.56049	6.13688	2.82848	4.97265	14.7104	5.8232	10.1937	15.748	17.4739	4.20967	-1.32279	0.0279805	1
LOC101748639	2.6691	0	0	7.12638	3.82685	1.58623	8.61329	13.446	5.70272	5.29278	5.54659	6.05972	-1.52386	0.0285951	1
LOC107054855	49.7704	81.5795	46.8325	87.0666	56.1123	67.7882	51.1588	85.4849	439.005	38.0012	122.071	88.0161	-1.08076	0.0286929	1
CPB1	1.73085	0	1.84963	6.1193	0	7.77327	20.5044	1.30936	4.64546	10.5269	6.6678	16.7638	-1.76121	0.0286981	1
LOC107053831	9.78717	5.49436	6.52132	17.3771	13.3561	5.63727	45.245	21.6776	0.174833	24.2227	16.5851	43.9165	-1.37217	0.0289463	1
LOC121107002	21.7387	5.50651	5.58383	12.2755	3.75752	2.27117	17.5016	7.04237	28.1611	73.3441	8.94172	8.53455	-1.47801	0.0290233	1
LOC107052968	1.79784	0	0.925304	2.0429	2.88731	0	8.32667e-17	8.32667e-17	8.32667e-17	8.32667e-17	8.32667e-17	8.32667e-17	3.4714	0.0293228	1
LOC107054351	9.72962	3.60561	10.2853	10.2582	20.0456	21.7873	16.3349	27.3051	54.8911	16.8968	15.5033	29.7087	-1.07801	0.0293882	1
TDRD9	6.0896	9.1946	10.2658	6.17901	56.5182	3.04077	0.142596	3.4563	12.0713	4.21614	0.0633391	5.26761	1.81522	0.0294925	1
LOC107049967	12.2378	92.5655	70.2426	317.501	88.433	208.644	27.532	15.0346	13.7768	140.723	80.0653	24.2539	1.38716	0.0296035	1
LOC121111367	0.924445	0	0	0.000908954	0	0	3.60465	1.19147	2.26468	0.0213571	6.42388	0	-3.0988	0.0296181	1
LOC124417790	6.956	42.8368	49.012	12.3213	2.77418	11.3704	15.2733	61.3589	103.395	55.7844	50.5856	25.1267	-1.31089	0.0298053	1
LOC112533043	8.98189	7.43081	1.81394	5.13148	8.5922	4.88881	22.0629	10.356	8.04446	5.33644	6.72145	42.4915	-1.34627	0.0300252	1
MIR365-2	22.0351	48.0554	58.9978	51.2683	359.188	70.0771	38.466	51.1353	24.9899	75.6749	41.8001	33.948	1.19404	0.0300849	1
LOC112531833	0	5.61605	3.75657	4.09353	4.77958	1.55074	0.0330921	0.0203477	0.019119	0.00822411	2.13917	1.80344	2.05243	0.0303348	1
LOC121107104	8.32667e-17	8.32667e-17	8.32667e-17	8.32667e-17	8.32667e-17	8.32667e-17	0.0852325	6.57205	0.0488164	0.0208544	0.0383286	5.41086	-4.12055	0.0305849	1
LOC107050473	79.0966	195.597	104.989	219.209	88.4342	92.4024	34.9475	11.6421	59.829	100.944	139.168	18.9714	1.09121	0.0307533	1
CALCR	8.32667e-17	8.32667e-17	8.32667e-17	8.32667e-17	8.32667e-17	8.32667e-17	0.0683646	0.041811	6.4873	2.09995	0.0308553	0.827999	-3.8156	0.0308803	1
LOC101749715	0	0	0	0.00178485	1.94248	0	4.80498	0.0655322	2.29188	0.0261989	6.46661	3.51062	-2.78642	0.0309848	1
PNMT	20.7952	2.69267	10.33	11.26	3.75518	4.80298	0.117331	6.66339	2.30379	4.19765	3.30405	2.58172	1.43914	0.0313715	1
VH26L1	279.323	16021.9	679.76	10273.7	189.243	454.23	667.241	763.471	4142.72	1185.34	859.798	159.473	1.84249	0.0315158	1
LOC112531775	0	3.78251	1.88315	0.00702331	1.90936	0.774105	8.32667e-17	8.32667e-17	8.32667e-17	8.32667e-17	8.32667e-17	8.32667e-17	3.60415	0.0317948	1
LOC121110380	13.255	32.5462	13.0716	23.5571	20.9335	17.2814	19.0854	16.7409	3.50137	0.0474651	3.38961	3.37003	1.3666	0.0318439	1
TRNAQ-CUG_5	0	0	0	0.00260211	0	2.6858	0.112737	4.49246	5.53705	6.25692	0.050398	1.68175	-2.49009	0.0318738	1
DDO	803.786	304.627	2792.04	347.398	3279.97	788.284	606.36	747.327	264.313	785.28	932.119	811.91	1.00359	0.0321576	1
LOC121109045	0	0	0	0.00260989	0.958361	1.75881	1.36879	2.32117	0.0655284	3.16212	2.23456	9.02177	-2.44653	0.03241	1
CNTN6	6.19561	4.58189	5.59774	2.07535	7.6121	16.9965	4.76698	3.38138	2.27839	1.07916	0.0436989	3.53087	1.46806	0.0325411	1
LOC121109039	216.797	22.0846	143.566	24.6399	145.644	55.9613	37.1883	28.5605	103.14	43.1527	26.4856	3.25596	1.32776	0.0326197	1
CPA6	0	0.950049	0	0.000909776	0	0	0.108276	2.31217	13.0022	0.026312	0.0484502	1.68709	-3.45139	0.0326326	1
LOC121110054	28.4706	11.932	78.1714	13.3548	10.3888	33.9525	5.22433	22.5013	13.5328	17.8489	9.94729	6.85521	1.20632	0.0327773	1
PAX6	0	1.91182	0	0.00178283	0	0	7.06807	2.31317	6.60055	0.0264839	0.0487695	1.68621	-2.85209	0.0329188	1
LOC101750783	0	0	0	2.03399	0	1.73763	2.58468	2.3476	2.32555	14.5316	2.25354	0	-2.47605	0.0330013	1
LOC101751887	48.8585	75.9795	29.9068	176.099	49.4297	39.4422	45.0097	87.7847	183.883	52.7347	108.939	464.509	-1.16491	0.0331477	1
DNAH10	5.19716	11.0751	17.8527	9.24188	23.8679	17.443	4.1251	31.8569	30.4913	61.9496	19.8918	39.368	-1.14219	0.0331744	1
SLC7A14	3.67004	1.86095	0	3.05769	0	0	8.32667e-17	8.32667e-17	8.32667e-17	8.32667e-17	8.32667e-17	8.32667e-17	3.62266	0.0331935	1
ADAM32	8.69652	9.12633	1.76482	8.24299	145.037	84.8658	10.0475	9.20441	15.7608	9.51201	27.2354	9.5097	1.65291	0.0337431	1
LOC121109978	32.2281	39.1041	16.8497	14.3638	15.1902	3.01651	22.5721	38.7094	54.0506	46.3014	51.5969	32.2106	-1.02027	0.0340108	1
CA4	975.611	187.899	560.673	467.277	7347.92	724.576	355.434	918.913	176.313	234.849	1668.16	491.36	1.41625	0.0341955	1
LOC112531488	7.13022	5.5338	5.60706	5.13355	3.77078	11.8201	5.25554	29.2311	13.5751	12.6532	6.71277	20.1871	-1.152	0.0344189	1
IRX3	8.90037	8.32638	10.3347	5.14236	2.79939	16.0092	1.37423	3.41763	4.47213	6.2627	4.36841	0	1.35574	0.034443	1
C14orf180	23.9074	32.3763	34.6678	20.5262	44.7313	84.945	12.5614	11.5023	21.3942	1.13184	28.44	33.4609	1.14668	0.0345685	1
DBH	1.78193	0	3.81023	0.00768165	3.85284	0	8.32667e-17	8.32667e-17	8.32667e-17	8.32667e-17	8.32667e-17	8.32667e-17	3.75516	0.0345705	1
GUCY2D	0	3.77474	3.81055	0.00765031	0	1.64655	8.32667e-17	8.32667e-17	8.32667e-17	8.32667e-17	8.32667e-17	8.32667e-17	3.73124	0.0346053	1
DLGAP3	4.53459	1.83114	0.904338	2.05465	1.88959	3.35277	9.67667	5.71018	6.75685	7.35411	4.44411	2.50621	-1.26537	0.0347656	1
ATP6V0A4	11.5843	2.68303	7.45993	13.3091	11.4205	17.6026	10.2452	82.0888	15.935	7.4548	26.3896	14.6905	-1.28477	0.0348118	1
LOC101750447	1.71351	10.3782	0.891356	6.12762	0.915515	1.53884	0.0333498	0.0205053	1.11848	3.09777	0.0151663	0	2.14237	0.035039	1
LOC121113408	1.70881	5.59836	1.83697	12.2184	1.87329	0	2.28998	0.0158117	1.10813	0.0063978	0.0117005	0	2.53922	0.0351863	1
LOC121107347	8.32667e-17	8.32667e-17	8.32667e-17	8.32667e-17	8.32667e-17	8.32667e-17	10.2572	0.0501983	2.25753	0.0201431	0.0370121	0	-4.22	0.0352411	1
TFAP2E	26.008	38.2797	5.54225	8.22341	12.3427	2.20933	4.99979	1.26406	3.46058	13.5549	2.27934	7.03025	1.48345	0.0352977	1
LOC101750993	39.4058	19.4219	12.1175	17.4347	11.3569	34.9788	16.495	78.2376	103.352	8.52211	44.0148	46.23	-1.13689	0.035346	1
ZAR1L	14.3076	5.48238	10.3014	4.12764	14.2995	17.5814	39.2661	19.4414	68.1933	11.653	14.4094	5.01607	-1.24988	0.0354041	1
LOC112532764	199.594	202.072	26.1288	117.845	149.39	130.552	121.67	139.004	835.259	83.2686	330.859	227.739	-1.07338	0.0354409	1
LOC107050939	0	0.950049	0	0.000909776	0	0	3.56231	2.26281	2.24635	0.0182943	0.0335938	2.65337	-2.79057	0.0355902	1
PPIL6	0.913158	0	0	1.01844	0	0	0.0863273	3.36082	2.26327	1.07477	4.3189	1.71539	-2.38994	0.0356529	1
NR5A1	1.71352	3.70276	3.7497	4.09629	6.71133	1.53885	2.74426	6.90187	9.04568	9.47657	4.49272	22.2193	-1.32498	0.03567	1
LOC121107106	0	1.81014	9.51495	2.06179	3.80604	4.15505	0.0333951	0.020533	2.17852	2.07548	0.0151868	0	2.11195	0.0358114	1
LOC101750844	1.80707	0.915539	0	2.04088	0.944831	0.793104	4.87057	1.22978	6.64464	2.13177	2.24532	4.38883	-1.62306	0.0361149	1
LOC121108945	0	10.2737	1.81442	6.14937	3.77471	14.4878	1.28335	2.25132	0.0386973	1.06671	0.0304101	4.52978	1.88684	0.0364283	1
EPHA10	5.36921	1.79869	5.64778	6.13557	3.79418	3.23637	12.4621	0.158109	15.7799	28.2936	0.115255	28.2482	-1.67837	0.0367983	1
LOC112530108	9.19266	0.881238	0	7.13147	0	0	0.00886574	0.00547151	0.00514297	0.00221947	1.06473	0	3.27161	0.0373732	1
LOC107053912	62.0839	2.64457	40.1929	1342.08	2.76558	1504.96	5.40302	296.355	122.701	2.20136	4.58735	0	2.77029	0.0374429	1
LOC124417667	14.1508	22.2422	27.2449	29.6863	16.1443	14.74	12.7965	51.1524	7.01317	90.3628	25.4137	87.6748	-1.13807	0.0380589	1
LOC101750718	2.63176	10.3814	0	2.06161	0	5.9242	0.0255829	0.0157484	2.16352	0.00637228	1.08438	0	2.41609	0.0382628	1
LOC107052015	1.78249	5.70153	0	0.00763491	0	1.64684	8.32667e-17	8.32667e-17	8.32667e-17	8.32667e-17	8.32667e-17	8.32667e-17	3.71838	0.0385108	1
LOC121106832	10.0171	0.865044	2.78416	2.06481	4.76304	4.11808	0.054705	0.0335265	1.14469	3.11746	1.11296	1.76348	1.64193	0.0386521	1
LOC107051656	5.2388	9.24871	15.0715	10.2463	8.54636	10.7644	8.97346	38.3504	34.7475	15.8251	6.74417	19.1706	-1.05787	0.0390482	1
LOC768392	14.1683	24.1339	22.5327	12.3177	17.1106	23.2338	7.43088	4.63887	16.6065	0.0462055	15.1836	0	1.35802	0.0390524	1
LOC124417775	7.22807	3.68889	7.56945	4.10103	0.91124	1.51864	14.6514	11.3573	12.3698	12.6113	1.22513	9.5738	-1.28141	0.0391323	1
LOC107055288	58.267	11.0083	2.70527	25.6205	23.7678	39.0706	10.3596	45.6264	57.6005	47.4147	59.3916	157.813	-1.23324	0.0393523	1
LOC121113231	1.68492	11.2616	1.82319	4.10672	0.906099	10.1991	12.4308	12.5443	35.5627	5.32835	9.95718	5.07431	-1.4156	0.0394885	1
LOC112533188	10.7551	1.76741	12.2562	0.0227053	3.76164	17.8146	4.67837	0.0455856	0.0428065	4.16153	0.0336274	1.73207	2.01638	0.0396114	1
LOC121110047	0.8666	0.911689	0.925666	0.00630926	0.9423	3.48492	8.32667e-17	8.32667e-17	8.32667e-17	8.32667e-17	8.32667e-17	8.32667e-17	3.41269	0.039861	1
PCK1	8608.64	5089.65	12894.1	1318.74	99.8089	618.711	2684.14	341.553	2102.26	3470.44	90.3536	642.257	1.61722	0.0399017	1
FGFBP1	3.43778	16.8016	3.6836	13.2994	4.71186	13.3776	2.86357	8.17486	79.213	11.6493	19.8464	25.315	-1.40223	0.0399475	1
COL22A1	0	1.86678	1.88794	0.00634281	1.91308	1.67204	8.32667e-17	8.32667e-17	8.32667e-17	8.32667e-17	8.32667e-17	8.32667e-17	3.4388	0.040097	1
MIR1574	8.32667e-17	8.32667e-17	8.32667e-17	8.32667e-17	8.32667e-17	8.32667e-17	0.0614239	2.24148	3.29151	0.0151361	0.0277643	2.67931	-3.61682	0.0402912	1
LOC121113256	8.32667e-17	8.32667e-17	8.32667e-17	8.32667e-17	8.32667e-17	8.32667e-17	0.083803	0.0511328	0.0480091	0.0205134	2.20276	9.14594	-4.01297	0.0403619	1
LOC107049685	0	7.60655	0	4.07729	0	0	8.32667e-17	8.32667e-17	8.32667e-17	8.32667e-17	8.32667e-17	8.32667e-17	4.03221	0.040529	1
LOC101749148	17.8558	21.3864	18.794	16.389	3.7356	9.77597	87.7209	18.3623	37.1897	17.9594	11.153	19.9407	-1.12485	0.0406906	1
FAM83F	12.3808	19.4708	50.9899	9.24901	0	12.2633	70.0537	16.1505	65.2482	53.6498	35.2382	17.254	-1.30113	0.0410869	1
LOC121106768	0	0	3.84005	2.03883	0	0	8.3853	2.3614	0.0835008	8.3591	3.33808	4.34877	-2.11306	0.0411083	1
LOC121109514	32.1691	3.58083	31.9499	13.3468	27.6165	28.2023	31.2085	77.133	53.0357	106.129	6.78601	32.1543	-1.15958	0.0412642	1
LOC124417098	0	9.48879	0	2.0547	0	3.3523	0.00887229	1.08842	0.00514676	0.00222111	0.00405627	0	3.06205	0.0414118	1
LOC124417119	30.2328	10.9942	17.7378	126.811	7.52514	7.12452	32.605	102.36	28.4588	220.813	185.462	7.60069	-1.51986	0.0414418	1
LOC107049819	4.23889	104.704	116.329	193.56	66.5547	81.7401	14.0001	20.6595	17.1229	55.7291	107.156	22.5382	1.25442	0.0415414	1
ELOVL3	8.32667e-17	8.32667e-17	8.32667e-17	8.32667e-17	8.32667e-17	8.32667e-17	0.0747542	0.0456744	0.0428898	2.1039	8.48762	0	-3.96563	0.041708	1
LRIT3	8.32667e-17	8.32667e-17	8.32667e-17	8.32667e-17	8.32667e-17	8.32667e-17	2.40164	2.24131	0.0352621	0.0151114	0.0277188	3.61167	-3.60968	0.0418478	1
LOC121113282	0.872347	1.87259	1.89283	0.00567084	1.91689	0	8.32667e-17	8.32667e-17	8.32667e-17	8.32667e-17	8.32667e-17	8.32667e-17	3.28119	0.0420861	1
KRT75L2	8.32667e-17	8.32667e-17	8.32667e-17	8.32667e-17	8.32667e-17	8.32667e-17	2.38479	0.034002	3.27951	2.09155	0.0251131	0	-3.5218	0.042171	1
AIM1L	0.872218	1.87246	1.89273	2.04093	0	0	8.32667e-17	8.32667e-17	8.32667e-17	8.32667e-17	8.32667e-17	8.32667e-17	3.29529	0.0424406	1
LOC124417611	0	0.907284	0	2.04478	5.81149	0	8.32667e-17	8.32667e-17	8.32667e-17	8.32667e-17	8.32667e-17	8.32667e-17	3.64677	0.0424851	1
LOC101748284	169.973	315.109	398.772	288.91	35.1014	36.0002	32.6028	41.18	71.2063	76.8818	196.4	150.398	1.12839	0.0426005	1
LOC124418353	5.2357	17.7213	4.62368	19.4181	4.70707	9.04082	34.5103	14.9588	71.5973	44.1275	1.26	3.26576	-1.47272	0.0426608	1
LOC107051687	1.76145	0.894201	3.7923	2.05098	2.86683	0.742708	0.193597	21.0742	2.38468	3.20515	14.111	1.60303	-1.76346	0.0427015	1
LOC107049199	2.68502	2.79166	2.82468	0.00996977	0.929191	3.38026	0.0173968	0.0107225	2.14676	0.00434397	0.00793886	0	2.19854	0.0427667	1
LOC422811	48.1815	13.7779	95.0599	24.6142	5.61931	28.8166	158.909	23.0169	45.3265	214.459	34.2512	41.7038	-1.25922	0.0428365	1
LOC121108493	3.6475	0.900614	1.87479	0.00827355	2.87452	0.757757	0.0088158	0.00544072	0.00511404	0.002207	0.0040305	0.909604	2.60213	0.0428633	1
LOC101750484	1.85202	0.936136	0	0.00261697	0	0	0.108578	4.48384	6.59944	4.19078	2.22837	0	-2.39498	0.04313	1
STRA8	3.5072	6.51189	6.58886	1.04696	2.82295	9.32003	2.78842	14.7402	32.2109	8.46016	4.51966	11.3137	-1.29358	0.0432887	1
LOC121110071	8.06755	15.0217	5.61518	2.07198	3.77543	1.4732	21.9345	14.7719	10.2356	17.8604	5.61682	11.2896	-1.16645	0.0433101	1
LOC124418344	45.5083	38.0011	56.3906	43.0167	5.62017	16.2847	37.4571	68.2852	183.224	70.5375	47.3801	25.0862	-1.07443	0.0433908	1
LOC107049386	483.572	48.9595	71.1739	171.098	63.6661	26.9139	65.5681	20.7233	26.168	81.0131	96.5748	90.082	1.18514	0.0434576	1
LRRC9	0	2.79603	0	6.10504	0	3.39276	2.74031	15.7243	2.4071	0.0516225	6.65274	25.8522	-2.05752	0.0434789	1
LOC112532318	3.6	4.69148	1.85743	1.03704	3.82721	0	5.04182	6.81928	7.85837	10.4701	4.44996	3.39403	-1.31326	0.0434972	1
LOC121107088_1	4.52454	0	5.69898	2.0559	1.88714	1.57953	0.0256043	2.17442	1.10801	0.00637758	0.0116635	0	2.02746	0.0435569	1
LOC121108694	0	0	1.88352	0.00696974	1.90964	4.37501	27.1291	1.28672	0.110899	0.0467025	8.76875	6.96102	-2.38686	0.0438978	1
LOC112531395	8.32667e-17	8.32667e-17	8.32667e-17	8.32667e-17	8.32667e-17	8.32667e-17	2.36337	2.21861	0.0278355	0.0119494	1.10713	0.851021	-3.29816	0.0438987	1
LOC101752305	1314.24	698.438	1541.87	760.284	353.854	928.205	892.453	476.916	6724.61	2596.91	405.87	710.333	-1.07692	0.043922	1
LOC107051776	2.7181	0	0.919136	2.04635	1.90598	1.64634	9.5601	6.75523	2.34508	4.22355	6.55158	0	-1.59017	0.0440385	1
LOC107053218	3.67118	2.82079	0	0.00698288	0	1.65931	8.32667e-17	8.32667e-17	8.32667e-17	8.32667e-17	8.32667e-17	8.32667e-17	3.56917	0.0443621	1
FOXE3	0	3.77549	0	0.00758846	0	5.26409	2.70064	9.05045	2.38656	0.0463459	17.3213	11.4809	-2.18666	0.0445236	1
LOC121109785	287.96	67.506	9.25195	336.978	8.4656	162.888	2.8947	18.4125	108.79	115.486	3.47932	7.61543	1.7608	0.0446364	1
LOC107050503	10.8626	7.4492	4.67118	7.16199	1.85974	0.649586	2.43894	0.0457151	3.31731	2.10394	2.19273	0.821195	1.51825	0.0446492	1
TMED6	18.7841	15.7674	15.9602	14.3445	14.2717	3.88601	29.6767	27.3229	52.704	6.40635	16.6011	35.8834	-1.01669	0.0448144	1
LOC121107763	0	3.79089	1.88775	0.00636816	1.91294	0	8.32667e-17	8.32667e-17	8.32667e-17	8.32667e-17	8.32667e-17	8.32667e-17	3.4607	0.0448276	1
LOC121109000	0	2.82048	0	0.0070131	3.85828	1.65872	8.32667e-17	8.32667e-17	8.32667e-17	8.32667e-17	8.32667e-17	8.32667e-17	3.59588	0.045141	1
LOC101750098	1.79805	0	1.88778	0.0063652	3.86371	0	8.32667e-17	8.32667e-17	8.32667e-17	8.32667e-17	8.32667e-17	8.32667e-17	3.45798	0.0451416	1
LOC121113234	4.35632	33.8814	3.69084	3.09942	1.84578	2.27625	2.46721	0.0522126	1.17766	0.0209412	4.31769	4.48139	1.90565	0.045192	1
LOC100857744	2.70911	0	3.80432	0.00826361	1.90289	1.63524	2.63088	11.119	3.44887	2.14593	5.49189	5.23513	-1.51118	0.0451936	1
LOC121110855	0	0	0	17.3353	0.90086	18.877	2.28993	0.0158034	0.0148508	0.00639446	1.08448	0	3.16095	0.0453259	1
ANKDD1B	30.1431	24.9089	28.0552	72.7103	60.9286	75.5182	95.3336	13.9309	224.008	29.5769	109.915	136.319	-1.05781	0.0455729	1
LOC112530123	6.26728	4.61911	6.59058	6.14102	2.82367	3.21012	2.43853	0.0456219	4.38268	0.0183269	2.19256	1.73198	1.39473	0.0457012	1
LOC101750667	2.56611	16.8936	4.65464	0.0208847	11.4795	4.0116	3.56451	0.0459321	1.16707	2.10416	4.30004	0	1.76685	0.0457142	1
KCNMB4	5.31662	6.49128	8.48156	8.18296	1.85688	4.90063	13.6097	6.96453	30.0547	4.27969	8.87011	14.8694	-1.14256	0.0457419	1
TMEM117	1.65652	12.1322	13.2235	10.2296	0	6.56869	0.0734248	0.0448712	0.0421365	6.21232	0.0331029	3.58259	2.0323	0.0458763	1
LOC429032	0	0	0	6.09947	4.82203	0	8.32667e-17	8.32667e-17	8.32667e-17	8.32667e-17	8.32667e-17	8.32667e-17	3.95093	0.0460655	1
LOC107052799	10.9363	1.79932	6.60705	1.04471	1.86849	3.23858	8.81125	6.95099	27.808	13.674	0.108258	14.8973	-1.47912	0.0461737	1
BOLL	5.29702	5.53255	2.75624	12.2587	3.77017	10.0708	8.88264	18.1405	37.8433	7.42794	8.8887	8.60219	-1.16373	0.0462248	1
LOC121107883	47.2084	51.9188	48.7848	72.6947	12.282	26.2469	53.998	0.162009	1.31262	17.8793	15.3991	4.1778	1.45855	0.0462309	1
LOC121109183	13.472	10.2102	0.861546	4.12192	11.4449	11.6811	24.6154	4.76414	31.403	21.05	32.8082	5.0351	-1.19867	0.0464332	1
ANKRD34C	77.6376	36.0611	93.0109	45.0938	35.1569	18.7132	40.4375	7.04779	14.813	50.375	13.3144	26.1889	1.00166	0.046696	1
LOC112531895	115.297	0	40.2763	0.0384956	115.326	45.3728	5.13005	0.128049	0.119999	0.0504292	0.0936399	44.0395	2.69352	0.0468383	1
LOC112533502	9.07599	5.58237	4.69122	4.10203	0	2.37191	5.21631	11.4061	7.9994	9.50297	2.3339	35.5476	-1.44942	0.0469621	1
LOC121106965	1.80703	0.915519	2.86126	1.02725	0	0	1.40253	2.34819	13.1205	4.21166	2.25396	0.766698	-1.78269	0.0469803	1
ELF5	7.34769	0	0.904545	1.03685	0.925825	4.2457	0.0173617	0.0107009	0.0100571	1.04055	1.07512	0	2.3782	0.0471267	1
GPR25	4.61646	0	0	0.00698431	1.90957	1.65928	8.32667e-17	8.32667e-17	8.32667e-17	8.32667e-17	8.32667e-17	8.32667e-17	3.56998	0.0472001	1
LOC124417668	8.32667e-17	8.32667e-17	8.32667e-17	8.32667e-17	8.32667e-17	8.32667e-17	1.25921	4.3601	0.0319074	2.09152	0.025089	0	-3.51626	0.0472429	1
LOC112532902	8.9331	6.46085	5.59465	3.09758	12.4274	8.2852	7.68891	18.1549	15.8042	5.33516	28.3743	17.4885	-1.03772	0.0474317	1
LOC107054722	13.338	14.83	11.2228	8.21966	7.56248	26.8672	18.783	16.0856	78.2653	16.9013	14.4195	25.2673	-1.04288	0.0475038	1
LOC112530140	5.31529	1.78145	3.71225	14.2836	5.70201	4.89859	1.30589	0.0482982	0.0453508	4.16566	0.0356183	5.42882	1.61311	0.0476883	1
SPHKAP	3.57729	0	11.4743	1.03941	1.88279	0	0.0173455	0.010691	0.0100478	2.06197	0.00791553	0	2.67833	0.0477614	1
FGF4	0	4.65608	0	13.2262	3.80726	0	0.0173968	0.0107225	2.14676	0.00434397	0.00793886	0	2.91964	0.0477868	1
LOC101751311	8.32667e-17	8.32667e-17	8.32667e-17	8.32667e-17	8.32667e-17	8.32667e-17	4.59702	0.0338633	1.14533	0.0136421	0.0250111	1.76255	-3.50329	0.048023	1
PAX2	2.62654	6.55381	3.74726	0.0147426	5.73934	3.269	7.47752	9.08193	12.2952	7.38199	6.63661	6.04182	-1.12177	0.0481596	1
LOC121109527	26.0848	12.9608	6.49617	6.17544	9.48144	17.4805	2.60476	17.5515	0.0823853	2.14039	4.40564	0	1.52224	0.0484218	1
LAMA2	16.0296	21.3759	0.846901	9.24469	6.59973	37.0421	43.0997	26.25	57.263	21.1078	17.7146	31.4002	-1.10772	0.0484385	1
LOC121106623	1459.2	4251.84	13.9497	53.3301	1050.37	1801.21	80.9291	1351.39	161.623	878.798	132.122	78.2913	1.68477	0.0484528	1
BCAN	1.72575	5.62252	3.76064	2.0591	3.81417	1.55781	2.33941	0.0249229	0.0234154	0.0100622	0.0184251	2.72587	1.68205	0.0488564	1
LOC107049423	0	2.80652	0	8.12263	0	0	8.32667e-17	8.32667e-17	8.32667e-17	8.32667e-17	8.32667e-17	8.32667e-17	3.95874	0.0492525	1
ZPBP2	5.30418	18.8059	5.61016	5.13245	0.899964	2.3116	14.9074	13.7091	34.5916	14.7523	17.5751	1.54868	-1.33713	0.0492577	1
CADM2	7.17721	15.0582	3.72092	0.018365	5.71131	0	0.0410229	0.0251937	2.19238	0.0101708	3.19447	0	2.36673	0.049495	1
LOC124417375	2.59569	7.46354	3.72555	4.10607	5.71627	5.81926	0.0744277	0.0454771	2.2462	4.16136	3.24739	0.821603	1.3961	0.0497526	1

## Sheet: Table S3
Supplementary Table 3. Differentially expressed genes between CA100 group and CON group
ID	CA100_1	CA100_2	CA100_3	CA100_4	CA100_5	CA100_6	CON_1	CON_2	CON_3	CON_4	CON_5	CON_6	Log2(FoldChange)	p-value	q-value
LOC428702	358.381	849.719	776.846	971.24	892.292	458.808	3527.15	3228.75	4577.18	2581.76	2441.87	3390.57	-2.19665	1.01617e-17	2.19025e-13
OIT3	6456.02	3008.98	5052.43	4264.1	4373.51	6613.4	1436	1472.29	1608.01	2026.29	1201.67	1875.62	1.62953	3.17764e-13	3.42454e-09
RARRES1	4437.33	2710.33	4336.56	4276.49	3058.48	4150.68	1298.59	1591.02	1350.21	1738.29	1119.12	1381.39	1.43776	8.00916e-13	5.75431e-09
NHEJ1	266.881	571.615	566.409	750.668	601.217	455.332	1519.91	1396.82	2244.68	2474.74	1201.68	1795.05	-1.72671	6.83126e-12	3.68102e-08
PLA2G3	684.973	449.484	432.677	310.162	220.389	189.077	1135.88	1268.09	814.731	3412.79	2618.65	3933.02	-2.52711	4.65916e-11	2.00847e-07
LOC112533497	820.652	821.006	699.147	902.554	1104.14	1230.09	2392.79	2488.16	2339.22	1517.19	2352.85	2842.54	-1.32055	5.79494e-11	2.08174e-07
NPAS2	395.277	228.874	222.221	443.942	328.275	311.236	41.5473	41.1889	88.8066	40.1437	86.7701	97.8112	2.28035	1.5179e-10	4.49568e-07
CCND1	2127.16	1770.28	1565.48	1978.27	1809.32	2614.83	4306.64	5199.51	6664.16	3950.81	6280.29	3780.13	-1.34676	1.66862e-10	4.49568e-07
MRPS12	523.488	762.498	919.44	863.083	661.31	621.572	1550.3	1942.99	2166.9	1314.55	2126.64	1513.23	-1.28632	3.18807e-10	5.88526e-07
LMBR1L	76.3431	103.668	163.244	150.312	255.871	56.4273	581.361	466.454	717.926	1465.66	338.831	1367.12	-2.61425	3.22672e-10	5.88526e-07
ATRAID	1508.3	2196.16	2111.24	2431.82	2105.17	1927.63	4266.5	4915.28	6464.13	3834.58	5035.85	4426.79	-1.2368	3.23378e-10	5.88526e-07
LAMTOR2	1674.34	2139.71	1990.29	2171.66	1872.32	1645.53	4054.97	5785.7	6657.48	2915.04	5358.48	4337.72	-1.34055	3.27657e-10	5.88526e-07
HIGD2A	630.088	855.887	833.877	949.198	883.682	763.96	1665.77	1887.49	1721.37	1711.57	2244.54	1536.35	-1.13067	3.73762e-10	6.15694e-07
CIDEC	444.21	1369	1567.47	1033.48	1641.44	742.656	4170.46	4824.24	5724.08	9128.6	2318.65	3074.4	-2.10465	3.99912e-10	6.15694e-07
WHSC1L1	1598.86	1885.22	2327.58	1930.78	2985.08	2138.99	1087.98	693.986	476.858	961.712	606.756	1013.24	1.41013	7.00097e-10	1.00599e-06
LOC107049500	1180.99	1381.33	1358	1916	1225.29	1486.43	2947.29	3779.4	3376.02	2566.33	3154.65	3569.59	-1.18175	8.64681e-10	1.10616e-06
RAB8B	1794.19	1575.28	1347.18	1432.49	1630.89	1239.65	708.714	436.426	381.271	870.14	454.538	606.355	1.38306	9.26199e-10	1.10616e-06
RAB6A	2824.2	3813.53	5237.31	4363.48	4006.11	4390.31	8932.92	8662.57	13312.9	9709.83	7935.42	11476.9	-1.28497	9.39464e-10	1.10616e-06
QPRT	2414.8	3375.33	4146.78	3958.34	3807.63	4219.68	7706.15	7712.16	10368.1	7479.87	8080.11	12289.8	-1.29078	9.75088e-10	1.10616e-06
LY86	2351.73	2046.31	1359.96	1273.37	1215.74	1427.13	671.135	466.412	549.017	811.532	673.156	654.304	1.33815	1.27383e-09	1.30859e-06
ARNTL	903.641	1056.02	1146.58	1196.97	1426.68	1665.15	539.778	386.449	504.508	374.423	406.291	665.591	1.36149	1.27496e-09	1.30859e-06
LOC107052085	3663.94	5156.75	14.7252	32.3286	3121.57	0	0.0596987	0.032247	3.2676	2.05463	4.21313	0	10.172	1.53722e-09	1.50605e-06
LOC107055157	1097.07	1011.88	921.39	1131.11	925.651	911.623	1814.16	2085.16	2741.42	1570.67	2605.79	2271.23	-1.12546	1.70045e-09	1.59354e-06
RELN	1769.61	2497.86	2150.58	1901.79	1526.83	2343.3	836.556	787.243	794.596	1191.07	641.063	1070.6	1.19546	2.75056e-09	2.47023e-06
ACOT8	2584.64	2870.41	3473.19	2537.19	2555.58	2811.02	4819.76	6577.37	7029.82	5251.96	6984.56	5990.64	-1.12276	3.17914e-09	2.74092e-06
ARHGAP31	428.345	226.815	310.741	142.217	279.604	288.266	56.0665	61.118	85.5211	85.3606	65.4098	78.8143	1.95235	3.59473e-09	2.98003e-06
OST4	696.125	903.094	666.697	1207.67	798.731	876.288	1459.2	2411.52	2794.72	1766.09	2337.82	1576.57	-1.26148	3.90456e-09	3.11699e-06
TBKBP1	552.781	464.899	554.609	580.067	410.316	566.822	780.833	1591.02	2151.24	992.607	1630.35	1225.48	-1.41924	4.13054e-09	3.17963e-06
PER3	1030.07	1326.92	1847.74	524.505	795.843	1084.96	3860.3	2670.35	6208.4	2707.25	3882.46	2359.3	-1.71411	4.52149e-09	3.3392e-06
PROM1L	2930.88	2743.14	1437.63	2414.18	2937.34	2042.56	5348.57	4850.93	7264.26	5988.41	5686.51	5096.51	-1.23881	4.64767e-09	3.3392e-06
SOAT1	2422.46	1559.9	3211.65	1141.5	1235.77	1165.33	652.829	459.726	362.384	835.17	434.175	629.506	1.66972	5.14814e-09	3.57945e-06
GALK1	2138.44	2864.25	3361.09	2530.17	2609.03	2660.69	5768.04	4699.96	7080.94	7663.95	4581.41	6901.08	-1.18286	5.50965e-09	3.71109e-06
CIART	54.732	69.7521	88.5413	28.0015	11.381	28.1807	234.73	244.29	368.809	226.3	240.128	232.897	-2.46095	5.84807e-09	3.81968e-06
BOLA3	450.866	518.261	507.401	702.28	564.94	592.459	1096.84	1330.16	2390.1	1058.43	1489.95	1090.12	-1.34126	6.57798e-09	4.17005e-06
RPL22	3140.25	3196.76	3411.23	4235.25	2680.58	2927.71	5760.86	8489.3	11692.6	6516.09	7546.28	6371.69	-1.24309	6.99225e-09	4.30603e-06
GNB1	2492.25	2356.25	1733.63	2074.08	2031.69	1382.86	790.295	629.598	440.189	1288.76	562.81	847.035	1.40444	8.12047e-09	4.86191e-06
DNAJC22	2498.79	2954.56	2766.15	2912.49	3010.8	2857.89	5014.27	5141.83	6358.65	6558.24	7277.18	5178.71	-1.06337	8.66017e-09	4.99773e-06
COX8A	473.476	931.818	774.875	1052.97	940.955	553.44	1650.03	2271.63	2546.94	2001.63	2349.6	1237.37	-1.35054	8.81106e-09	4.99773e-06
RORBL	448.932	800.488	599.822	1222.54	2129.18	893.928	148.47	96.7344	109.029	248.893	90.1361	431.352	2.43678	9.32945e-09	5.06541e-06
TAF10	1671.58	1177.11	1592.05	1116.08	1181.4	882.378	2459.78	3210.96	2298.17	4204.81	2633.72	3017.16	-1.22593	9.40042e-09	5.06541e-06
KIAA0232	5687.18	7089.28	6012.18	5287.97	6054.04	4671.42	2646.82	2321.63	993.632	3019.89	2070.96	2571.02	1.35292	1.01442e-08	5.33286e-06
TCTA	460.326	513.117	385.463	625.851	465.691	341.229	1049.38	1380.06	1872.31	778.666	1284.15	932.54	-1.38578	1.1327e-08	5.81292e-06
LYVE1	1248.96	691.714	1080.7	1007.13	859.792	1391.03	322.341	294.319	542.202	463.883	414.834	423.93	1.35068	1.24745e-08	6.16982e-06
COA3	592.363	660.91	919.44	780.432	631.722	754.269	1282.86	1516.69	2315.74	1344.37	1685.04	1479.85	-1.14912	1.28698e-08	6.16982e-06
RPS28	3489.25	4451.85	4358.19	5659.86	3995.61	4351.38	8089.14	10030.4	10838.1	7954.05	10049.2	9378.65	-1.09871	1.28812e-08	6.16982e-06
EIF2A	1770.54	2673.36	1781.81	2818.5	2963.1	2775.69	4937.63	4889.78	6176.38	5447.38	4899.74	6072.92	-1.13307	1.47269e-08	6.90052e-06
PSEN1	465.948	983.101	650.975	602.86	645.1	470.331	219.868	128.863	54.6254	297.191	129.745	143.823	1.96986	1.80245e-08	8.26597e-06
PIN4	780.101	893.854	819.126	1069.65	704.247	638.35	1499.26	1999.62	2319.13	1290.9	2298.13	1531.21	-1.15676	1.94848e-08	8.74951e-06
LOC416995	481.984	787.117	702.111	564.161	731.953	683.527	1371.52	1383.45	1909.05	1081.06	1480.31	1387.38	-1.12424	2.54024e-08	1.11739e-05
MEA1	512.228	350.994	524.129	502.721	475.238	394.321	811.141	1155.81	1712.28	1032.7	966.896	933.427	-1.26031	2.81704e-08	1.21437e-05
LOC121106981	248.036	476.158	442.513	390.214	272.892	399.695	1907.39	1109.24	2360.06	513.306	1289.52	643.837	-1.81058	2.88732e-08	1.22026e-05
MYLK	2869.61	1792.86	1560.56	2411.63	1933.39	1068.92	829.228	681.784	851.231	997.711	793.231	834.143	1.22221	2.96379e-08	1.22849e-05
TGFBR3	1557.43	1081.67	1305.88	935.876	1157.54	1567.84	571.443	557.373	630.05	667.535	347.374	525.813	1.20481	3.03912e-08	1.23595e-05
RRS1	813.089	1069.35	1673.68	1018.56	907.511	837.31	2208.04	2575.87	3151.45	1718.79	2273.54	2421.09	-1.18303	3.20836e-08	1.28061e-05
HYPK	1167.76	1732.3	1990.3	2033.71	1369.38	1818.92	2957.11	4970.72	5097.29	2435.72	4112.93	4414.02	-1.24611	3.42559e-08	1.34246e-05
SRA1	1216.84	1542.44	1176.07	1864.14	1235.79	1339.61	2373.47	3310.87	3549.33	2397.64	3465.47	2712.24	-1.08833	3.58055e-08	1.37813e-05
WDR55	1330.03	1471.64	1631.37	1457.09	1521.13	2159.45	3197.78	3323.16	5820.63	2500.51	3133.24	4409.77	-1.22576	3.69129e-08	1.38901e-05
TIMM13	488.602	712.199	585.09	686.429	524.844	513.7	1031.19	1514.41	1590.16	966.891	1708.57	1122.7	-1.17603	3.7377e-08	1.38901e-05
ZPR1	7481.35	7965.71	12126.7	6919.12	5980.53	4027.61	15691.9	20360.6	20997.3	13531	22082.5	21430.3	-1.35831	3.83933e-08	1.40259e-05
NDUFS5	2576.13	3520.01	3789.82	3750.09	2797.01	2450.18	6429.45	7377.89	7674.36	5724.08	7102.49	5639.46	-1.08097	3.97632e-08	1.42843e-05
RPS29	1101.75	1572.2	1168.21	1910.74	1259.65	1191.03	2465.86	3582.87	3516	2908.84	3231.81	2200.03	-1.12591	4.23939e-08	1.49796e-05
CCDC71	123.522	189.854	155.361	136.132	204.23	282.254	41.341	35.5688	16.8132	58.5971	22.5857	65.3182	2.17816	4.37422e-08	1.52068e-05
DNASE2B	1838.61	1389.52	678.491	904.262	1038.26	790.422	380.635	367.555	381.202	503.992	386.983	505.359	1.39374	4.46373e-08	1.52716e-05
CMTR1	2000.85	871.304	717.823	1114.33	1930.61	801.014	520.279	400.849	337.9	539.988	410.56	396.476	1.5125	4.91308e-08	1.65463e-05
PLIN1	481.975	856.902	659.82	448.083	1591.93	290.745	2417.16	1973.07	1754.79	4496.9	2523.29	2183.8	-1.82584	5.51374e-08	1.82836e-05
UBAP1	1353.63	1273.58	1301.95	1453.62	1828.46	1110.54	853.304	640.639	445.709	747.765	547.777	484.638	1.1619	5.80562e-08	1.89597e-05
VWDE	1607.46	608.595	2805.57	265.203	32.3724	1390.11	83.9393	109.854	23.5141	153.2	41.8977	116.59	3.66314	6.1217e-08	1.96936e-05
P2RX2	1737.7	1021.11	937.125	957.042	662.236	613.546	2159.46	1806.55	1899.24	3228.7	3047.42	3279.34	-1.37909	6.37638e-08	2.02112e-05
NR1D1	451.857	268.901	613.632	250.343	366.433	478.429	1717.75	1275.72	1705.67	919.574	1175.9	528.203	-1.59116	6.72609e-08	2.10107e-05
HIST1H4D	854.622	745.068	853.541	1179.51	1040.2	694.056	1714.41	2528.03	2004.71	1576.83	1766.53	1569.75	-1.05589	8.38516e-08	2.58191e-05
PIGBOS1	631.054	730.683	808.318	824.42	482.833	616.281	1236.63	1744.22	1746.86	1135.58	1662.52	1256.3	-1.10098	8.63829e-08	2.62239e-05
SLC6A12	6864.36	13589.5	11431.4	14154.7	13114.9	14640.6	2874.4	2198.5	1335.91	2430.57	6298.4	6390.95	1.77718	1.07527e-07	3.21893e-05
NPPC	131.055	184.739	232.07	237.295	305.417	264.437	586.096	678.374	894.437	432.03	511.344	656.025	-1.47104	1.13618e-07	3.35468e-05
B4GALT7	1068.76	854.877	912.538	1294.61	897.014	1244.19	1522.42	2141.77	2399.19	1797.98	2500.74	2361.19	-1.0203	1.25206e-07	3.60916e-05
RPS27	5379.66	4879.8	5790.93	7292.76	4555.77	5684.83	10625.4	13242.5	18252.4	7994.18	13465.4	11500.8	-1.16064	1.25585e-07	3.60916e-05
NDUFA2	652.729	877.437	836.827	1108.33	932.356	575.543	1707.09	1969.64	2174.68	1457.52	2035.54	1286.23	-1.09283	1.33221e-07	3.77822e-05
TMEM258	1644.18	1795.92	1039.38	2064.51	1338.85	1632.32	2267.79	4162.46	4846.13	2628.05	4160.07	3882.17	-1.20562	1.40181e-07	3.89293e-05
LOC121107017	369.769	425.883	383.505	355.906	293.892	413.854	1610.65	958.216	1328.99	1071.78	817.916	401.442	-1.46376	1.40878e-07	3.89293e-05
GZMA	707.568	453.603	544.782	373.441	363.557	287.262	164.052	61.2193	157.769	135.777	185.38	132.714	1.70504	1.44639e-07	3.94627e-05
KPNA5	475.433	534.66	557.569	340.029	376.924	363.362	166.55	116.662	100.123	198.497	174.704	180.756	1.49689	1.54037e-07	4.10927e-05
SERF2	147.103	229.878	218.301	314.768	213.754	198.03	486.478	576.272	1008.82	425.859	641.002	550.625	-1.47997	1.54427e-07	4.10927e-05
LOC423752	1419.74	822.038	1154.45	577.259	781.534	1348.58	432.835	355.347	441.162	486.508	364.48	411.066	1.29247	1.59027e-07	4.18009e-05
NRP1	4101.55	2456.84	3976.67	1903.46	2104.18	3144.4	1339.86	1058.17	1043.54	1798.96	1265.94	1195.52	1.19929	1.70763e-07	4.43449e-05
CA2	2737.49	1315.68	2795.66	2087.21	1438.07	3779.48	1079.63	889.385	804.621	1056.35	1167.28	913.76	1.25968	1.78169e-07	4.46541e-05
DDX3X	14796.7	13161.6	21176.4	13777.6	16369	21840.2	9136.84	4620.03	2949.45	8581.44	4870.82	7970.8	1.40709	1.81435e-07	4.495e-05
TOMM6	1753.58	2318.28	1883.1	2373.82	1937.21	1660.56	3485.94	4433.39	4773.95	3576.39	4925.4	3029.05	-1.02219	1.86586e-07	4.54724e-05
LOC107056270	130.113	168.323	337.312	225.861	223.302	237.879	355.319	575.207	1401	481.405	669.969	928.458	-1.73715	1.87763e-07	4.54724e-05
SELENOH	576.296	1321.78	912.541	1178.6	867.435	948.783	1775.23	2107.34	2244.73	1598.44	2345.32	2142.77	-1.07301	2.02873e-07	4.85857e-05
RAB11FIP4	1794.14	2249.53	1763.13	2165.47	3027.07	1908.16	1162.27	846.1	722.413	1458.49	768.612	1020.85	1.11014	2.11608e-07	4.9598e-05
MFSD2A	2232.72	4493.94	9287.74	6979.91	5305.87	2658.79	14315.5	16330.2	14918.8	24653	8430.69	21184.5	-1.68914	2.11702e-07	4.9598e-05
LOC101751432	2301.66	2146.91	643.08	1801.55	2857.18	4044.82	527.835	570.755	502.383	1176.64	466.35	932.774	1.72336	2.21067e-07	5.0707e-05
NDUFB2	2656.33	3349.65	3540.05	3097.06	2753.12	2192.85	5589.31	6524.07	6309.76	5192.3	7500.13	4680.24	-1.02509	2.22625e-07	5.0707e-05
LOC121110845	535.854	321.229	398.255	252.987	333.981	505.879	117.906	62.2995	54.5918	200.504	81.5171	134.541	1.8481	2.23493e-07	5.0707e-05
NFIA	5376.78	10502.6	7697.63	10120.9	7332.77	8128.01	16001.9	19757.7	20118.3	11832.8	22184.3	18380.5	-1.13918	2.5794e-07	5.73159e-05
CHCHD10	8327.43	14397.2	23209	11758	15786.9	7731.74	34046.2	33395.5	53428.4	29569.7	29798.2	31597.6	-1.38321	2.68657e-07	5.89645e-05
RPS21	1240.42	1511.66	1328.5	2183.23	1252.97	1163.6	2490.2	3734.99	4042.7	2788.5	3736.66	2240.27	-1.13253	2.70831e-07	5.89645e-05
RPL38	1345.12	1633.78	1412.08	2182.29	1572.67	1473.12	2914.52	4063.65	5247.25	2616.74	4524.5	2324.18	-1.17295	2.81104e-07	6.05892e-05
LOC121107012	304.644	337.649	435.624	366.434	484.801	526.215	1564.53	1383.35	1403.44	816.716	824.353	515.369	-1.40553	2.92153e-07	6.23472e-05
STEAP4	632.057	373.572	552.645	351.438	470.457	565.075	211.449	94.5081	209.976	219.07	150.101	165.255	1.48705	3.00636e-07	6.25502e-05
RPS15	11968.6	16193.1	13895.7	18976.1	13035.6	13608.6	25308	33409.9	39005.3	21426.4	34538.1	31404.1	-1.07795	3.01117e-07	6.25502e-05
TLCD4	1841.28	2773.94	1772.96	3239.48	4642.73	1956.75	8936.34	6309.85	5817.54	11078.8	5114.16	5504.12	-1.39783	3.03133e-07	6.25502e-05
SELENOK	1650.8	1391.59	1298.01	1973.13	1157.53	1114.08	2309.08	3782.73	4088.27	1943.02	3981.04	3269.81	-1.1741	3.05924e-07	6.25502e-05
SNX2	1131.02	1385.41	1130.85	1187.33	1124.15	793.956	635.73	582.859	303.495	603.763	381.651	468.428	1.18204	3.07614e-07	6.25502e-05
JTB	3493.07	2774.98	3463.35	3097.91	2939.21	3603.34	5703.64	7619.92	8421.09	4242.93	6583.7	7000.4	-1.03046	3.21545e-07	6.47717e-05
KHK	5342.81	9772.93	9228.7	13890.3	7649.58	12850	19088.9	22271.4	26509.2	17261.7	25188.9	27306.2	-1.22846	3.25122e-07	6.48858e-05
LOXL4	143.308	336.599	254.68	260.093	376.026	376.779	558.293	1278.91	626.845	486.554	986.139	1286.54	-1.57943	3.40131e-07	6.72586e-05
HTATIP2	441.441	763.489	473.968	476.301	446.589	464.192	767.408	1687.51	1031.3	1269.27	1093.37	1086.76	-1.17775	3.50933e-07	6.87637e-05
LOC101750635	1819.69	1174.04	946.948	1295.39	1494.43	1413.92	662.53	637.269	302.399	693.246	316.298	694.654	1.30022	3.65723e-07	7.04543e-05
ANKRD39	611.215	834.34	993.187	763.675	862.68	1004.56	1395.96	2298.25	2722.46	1084.16	1617.55	2210.48	-1.15996	3.69572e-07	7.04543e-05
VSIG10L	1267.89	621.922	733.571	526.309	795.875	892.233	261.524	250.996	328.931	406.269	233.732	410.339	1.3537	3.72808e-07	7.04543e-05
NHLRC2	543.337	541.86	594.927	425.278	673.757	511.064	252.773	172.152	141.229	324.985	192.962	148.045	1.41681	3.78291e-07	7.04543e-05
NHP2	529.174	568.544	693.266	587.939	554.434	578.285	947.299	1279.06	1636.8	789.981	1396.68	1369.45	-1.07905	3.79031e-07	7.04543e-05
MRPS21	866.851	1346.43	1089.54	1663.79	1161.37	1019.48	1962.5	2704.65	2680.34	2198.09	2888.77	1973.97	-1.01125	3.79173e-07	7.04543e-05
ORMDL1	1240.4	1829.79	1631.37	2184.91	1851.34	1385.55	3082.26	2682.55	3713.83	3835.58	2982.09	4325.88	-1.02653	3.85898e-07	7.0944e-05
CDK2AP2	419.749	485.413	415.949	652.232	437.054	405.818	792.879	1075.87	1331.2	887.679	1146.93	861.488	-1.11371	3.88392e-07	7.0944e-05
PRKACA	12801.5	13035.4	12133.5	22602.3	11435.2	31400.9	33150.3	41084.3	67863.7	36793.5	43763	52518.3	-1.41197	4.13587e-07	7.42871e-05
ATP5I	685.738	980.062	1416.04	1059.04	860.758	614.44	1691.38	2581.38	2733.63	1917.29	2526.47	1338.44	-1.18711	4.24737e-07	7.56594e-05
GZMM	1026.32	726.6	1101.35	957.933	924.702	986.823	1842.06	1624.42	2616.93	1219.93	1947.67	2488.86	-1.0363	4.42623e-07	7.81991e-05
F8	993.315	725.57	1636.33	499.04	582.074	884.238	441.144	349.728	321.168	306.524	233.736	292.846	1.45163	4.68615e-07	8.2118e-05
VEGFRKDRL	6828.57	4980.39	9474.55	5699.24	5699.96	10629.7	3952.58	3239.84	3218.23	3930.2	2221.07	2391.02	1.1924	5.08145e-07	8.83271e-05
ENTPD5	619.74	892.805	653.924	607.252	611.691	495.982	278.401	239.855	139.044	321.929	275.475	295.511	1.32322	5.16385e-07	8.90414e-05
NDUFA1	462.185	683.467	645.08	783.171	488.576	383.654	1025.11	1461.13	1912.35	1080.03	1581.04	923.094	-1.21167	5.28182e-07	9.03526e-05
TLX2	99.0432	100.573	250.832	47.3006	40.0152	52.9177	705.029	850.312	486.777	89.5368	495.249	655.232	-2.4729	5.52079e-07	9.22585e-05
SEC14L1	1454.63	653.746	982.358	939.437	918.009	1435.25	464.466	487.41	379.003	566.732	325.923	534.461	1.21038	5.53291e-07	9.22585e-05
TIMM10	113.161	136.496	177.996	167.028	129.769	130.834	254.339	430.787	638.799	280.829	502.686	345.065	-1.51886	5.56445e-07	9.22585e-05
ATP5E	1224.36	1832.87	2251.88	1986.24	1617.52	1344.87	3263.44	4541.05	4782.81	2899.6	4886.8	2361.86	-1.14815	5.91251e-07	9.58589e-05
IHH	434.782	792.277	595.889	1261.23	1328.42	1522.86	4267.32	3769.36	1937.04	3332.6	1903.79	1864.29	-1.52413	5.95362e-07	9.58589e-05
SH3BP5L	658.426	581.89	751.283	641.546	526.744	696.806	1259.66	1159.19	1799.02	923.692	1403.12	1264.05	-1.01746	5.9595e-07	9.58589e-05
CDH5	5396.78	2554.34	2843.83	2336.76	2386.66	2788	1269.41	1014.9	1705.72	1552.12	1453.51	1272.6	1.14662	6.31379e-07	0.000100806
RPL35A	4498.59	5484.25	5948.26	7121.39	4853.52	4759.86	8612.01	12996	15219.8	8537.26	13332.4	9781.97	-1.06786	6.4473e-07	0.00010218
FAM136A	570.644	1101.14	1164.3	870.048	842.633	650.721	1653.61	1699.88	2131.35	1385.52	1879.06	1853.3	-1.02808	6.70325e-07	0.000105386
TMEM41A	1277.2	1264.35	1722.82	1496.63	2154.83	1930.37	3658.49	3323.14	4198.31	5093.51	2233.94	2857.79	-1.1175	6.74736e-07	0.000105386
PPA1	4681.62	4914.68	5351.38	4439.03	4746.65	3166.39	7529.87	7885.37	9849.13	8323.3	8885.1	12375.4	-1.0066	7.06786e-07	0.000109598
KIAA0895L	289.599	183.722	383.523	276.83	294.883	213.912	702.801	547.458	835.635	983.299	361.33	951.599	-1.41552	7.24119e-07	0.000111483
LOC112532764	64.2104	20.5572	30.4705	57.2121	18.0709	71.8157	119.466	135.604	822.769	81.3051	322.624	223.432	-2.69707	7.58965e-07	0.000114952
FAM13B	733.922	678.341	512.315	567.704	595.473	536.694	221.368	183.284	295.547	363.054	183.353	248.349	1.27694	7.61203e-07	0.000114952
COQ8A	2810.09	4183.97	2795.65	3162.98	2912.49	2071.69	1341.07	1118.11	688.011	2223.73	1144.83	1118.43	1.23224	7.62647e-07	0.000114952
MSN	3939.36	2272.11	1746.41	1696.95	1984.91	2353.86	1044.44	821.696	1174.58	1500.67	917.591	944.575	1.12773	7.75501e-07	0.000116077
RPL36	4133.53	5229.74	4692.52	6632.75	4925.1	4586.56	8315.32	10751	12421.7	7278.28	12646.4	9919.9	-1.02206	8.22716e-07	0.000121921
NCBP2AS2	700.858	679.384	1172.17	565.004	689.938	769.29	1612.23	1848.6	2160.19	1187.01	1476.05	1326.52	-1.07018	8.25851e-07	0.000121921
EXOSC1	671.636	646.535	773.902	558.015	545.833	639.302	1079.81	1234.68	2220.1	980.263	1264.88	1334.29	-1.081	8.46425e-07	0.000124108
MRC1	4342.03	2909.43	5180.28	3371.17	3508.91	6807.14	2152.04	1953.03	2421.4	1664.26	2001.27	2153.05	1.08116	8.73359e-07	0.000126338
NR1D2	2746.96	2096.62	2729.78	1609.96	1943.88	1195.37	5566.03	4980.76	4238.4	4309.77	5451.72	2838.88	-1.15206	9.08929e-07	0.000130607
FBF1	2530.86	2530.73	5422.21	2028.26	3530.9	1898.36	8933.93	5382.8	9824.59	7389.34	6388.63	5848.41	-1.28656	9.97028e-07	0.000142317
LOC121111630	70.7158	103.639	97.3551	91.4056	81.1027	78.6591	245.58	209.882	247.798	253.026	228.325	197.767	-1.40134	1.04036e-06	0.000146398
METTL21A	502.756	566.491	705.068	465.715	708.111	519.897	1294.86	1230.22	1756.78	999.799	1274.5	798.898	-1.08432	1.04599e-06	0.000146398
LAPTM5	4750.61	2819.09	2095.5	1983.46	2543.18	2242.39	969.17	843.923	1650.12	1467.77	1216.63	1190.4	1.16309	1.13356e-06	0.000157631
CNPY3	4271.29	4487.76	3711.14	4275.61	2997.4	3591.79	5494.63	8528.17	9034.56	5257.12	10847.7	10200.1	-1.08092	1.14358e-06	0.000158004
LSM1	501.855	413.583	435.62	529.124	337.787	429.727	616.665	983.735	1363.41	714.889	966.878	1332.72	-1.17489	1.16437e-06	0.000158841
TFCP2L1	2401.72	1727.17	1233.1	1828.89	1550.71	1590.73	936.167	837.18	563.52	777.619	1045.08	996.071	1.00275	1.21527e-06	0.000162924
RGS8	414.988	693.747	574.263	1126.87	1056.46	494.189	2271.12	1481.21	1173.62	3554.71	1428.92	1763.32	-1.4204	1.21698e-06	0.000162924
AVPI1	213.147	306.842	392.373	290.902	238.551	233.381	454.916	768.276	695.64	559.562	695.664	730.565	-1.22084	1.27896e-06	0.000170164
SKI	357.458	644.469	538.872	422.645	902.851	365.088	326.485	117.788	103.466	205.703	137.248	134.366	1.65626	1.35393e-06	0.000179035
RPL19	21000.8	24223.5	25512.9	27366.4	16859.5	22756.1	36563.1	54401.1	58358	34047.1	52625.6	43510.4	-1.02114	1.36701e-06	0.000179662
IL1R2	562.257	207.337	1041.44	453.494	176.477	128.026	52.5202	120.934	82.2731	61.7405	106.095	126.892	2.2207	1.50123e-06	0.000194988
LOC107056801	322.57	335.599	646.083	339.159	401.747	496.996	715.113	863.869	1767.79	766.317	922.945	1193.9	-1.293	1.50846e-06	0.000194988
LOC107049485	613.135	611.648	699.162	619.562	552.514	784.39	1156.41	1290.2	2341.23	799.244	1208.08	1844.84	-1.15469	1.51827e-06	0.000194988
LOC107050614	1240.43	1413.14	1282.28	1573.18	1546.92	1012.38	2377.1	2981.14	4213.76	1781.54	3615.51	2060.43	-1.07756	1.59745e-06	0.000201354
SEC61G	528.23	679.364	381.522	881.654	535.343	516.354	840.386	1564.37	1627.95	964.836	2094.41	1167.23	-1.22914	1.65604e-06	0.000206325
H6PD	1268.77	1401.83	855.5	823.39	1431.48	742.663	424.1	236.567	44.644	535.828	266.936	316.023	1.83794	1.80449e-06	0.000222251
CCS	3564.71	4136.8	5543.13	4164.82	4267.59	4728.09	7858.15	9143.3	15585.3	5690.15	9710.46	8653.23	-1.10099	1.841e-06	0.00022546
LOC112530214	272.676	167.29	239.946	129.076	227.139	133.418	55.9667	32.3201	33.4563	85.338	73.9155	66.8463	1.74613	1.8967e-06	0.000230968
IL1R1	31428.3	6913.85	18710.1	26389.4	2440.05	5022.35	2582.62	4022.55	3776.06	2345.2	4438.74	3376.85	2.14573	2.01753e-06	0.000242938
UBXN7	871.588	941.073	1030.55	855.937	1296.92	1020.42	536.107	365.358	353.461	678.827	310.922	519.888	1.12144	2.13727e-06	0.000253114
LOC112533601	11244.2	10383.5	10325.1	10134	9240.4	9560.47	36143.2	23123	37920.6	12782.2	18871.1	14721.7	-1.23742	2.27172e-06	0.000267566
LOC121109334	53.7702	62.5882	44.2434	32.4022	83.0971	32.6083	9.68249	11.0477	3.43202	19.4717	5.40295	0.701399	2.62008	2.52051e-06	0.00029366
ACBD4	2892.11	4767.93	5007.2	4373.98	5333.55	6340.17	9700.09	8502.7	15207.5	8139.2	7814.3	11687.6	-1.0882	2.60644e-06	0.000302038
ITIH5	326.336	415.638	704.101	377.837	403.648	512.895	153.307	233.085	182.258	187.203	206.859	133.489	1.32167	2.90227e-06	0.00032636
LOC112531736	1079.2	662.967	1187.91	695.119	609.762	468.523	220.235	345.262	235.66	504.977	202.657	283.443	1.3913	2.90963e-06	0.00032636
HES4	1454.5	1997.1	3887.18	5614.39	2718.77	2218.49	9916.34	12850.4	4346.3	6615.86	8264.45	6956.64	-1.45205	2.98711e-06	0.000327609
GSTA3	1962.04	6694.05	1470.08	1931.62	1253.88	1503.1	712.584	1065.8	629.055	757.046	904.68	866.707	1.58544	2.99004e-06	0.000327609
CEMIP	2090.34	1051.94	1346.18	2950.35	2441.08	4787.66	1113.61	1086.93	603.527	676.83	988.296	1084.29	1.40111	2.99972e-06	0.000327609
PPIL1	284.887	259.643	250.75	310.286	220.418	246.677	457.31	662.819	783.347	397.06	689.213	572.919	-1.17922	3.00572e-06	0.000327609
A2M	14896.6	37262.9	31269.4	24357.2	20256.7	19197.9	12909.6	8830.19	3379.53	14742.6	7602.05	6767.33	1.44097	3.27477e-06	0.000352922
RASSF1	668.828	418.728	580.174	506.17	395.037	826.922	1138.22	1084.86	3711.17	692.278	1317.42	1765.96	-1.5154	3.3438e-06	0.000358568
PLIN5	65.9625	149.819	182.923	38.4773	210.988	98.9646	575.002	335.408	251.288	1008.95	399.864	347.587	-1.96485	3.48054e-06	0.000371383
LOC112530350	241.486	230.908	251.739	255.764	165.054	263.536	383.185	555.157	777.763	381.63	577.759	656.081	-1.24165	3.54882e-06	0.000376805
LOC112531384	527.311	463.87	653.939	480.705	408.411	473.046	891.341	1141.38	1766.71	642.897	1119.08	975.41	-1.11988	3.62931e-06	0.000379739
BCAT1	1598.98	931.841	957.773	822.517	895.104	1134.51	447.536	453.05	641.137	524.58	571.317	505.262	1.01237	3.74113e-06	0.00038787
APOF	7627.49	19825	3992.36	16088.2	20218.7	17644.4	38468.3	46318.1	44297.2	26227.9	52090.6	33232.5	-1.49459	3.74301e-06	0.00038787
PEAK1	418.831	354.064	354.982	349.731	503.899	397.903	164.04	105.553	59.053	241.655	158.618	94.0799	1.53103	3.87308e-06	0.000397525
LOC107053441	564.039	928.749	851.575	768.94	1105.1	1031.08	431.625	316.515	434.502	394.983	401.981	531.081	1.06353	3.98099e-06	0.000405076
PYROXD2	671.593	987.24	856.492	825.207	1153.78	756.865	1838.4	1735.43	2463.59	1093.42	1245.63	3035.4	-1.11989	3.98963e-06	0.000405076
WNT9A	139.634	85.1987	113.082	101.013	117.374	146.858	206.9	331.969	471.019	264.36	364.423	237.982	-1.4148	4.00302e-06	0.000405076
FAM20A	2851.55	5040.91	3618.7	5137.76	5912.83	5405.46	10100.1	10803.2	16656.6	5790.96	8924.78	10228.2	-1.16017	4.04386e-06	0.000405823
LOC112531447	671.589	789.194	1000.07	818.163	973.385	1183.22	1718.07	1510.07	3293.55	1211.7	1744.03	1941.5	-1.07073	4.04806e-06	0.000405823
ANXA1	598.524	48.2762	108.151	59.5744	81.0541	122.818	9.96731	3.48425	31.015	31.8574	21.4473	32.7034	2.95735	4.12926e-06	0.000412047
MNR2	86.7112	70.8489	171.1	415.339	198.508	94.4764	244.723	855.962	482.383	730.29	594.942	1156.47	-1.97001	4.35345e-06	0.000426519
J6367_mgp01	5449.41	7951.35	11275.1	7125.62	6110.3	12705.1	20742.3	20761.4	26264.6	11498.6	20779	14620.7	-1.17973	4.52859e-06	0.000440696
C22orf39	312.199	511.049	473.982	303.999	402.712	341.27	609.311	787.224	1127.83	730.306	938.975	787.875	-1.08697	4.56354e-06	0.000441088
CRAMP1	601.799	601.393	707.024	723.283	833.115	826.815	322.232	340.86	331.165	490.595	264.806	230.252	1.11679	4.63322e-06	0.000445824
LOC107049545	3109.12	3881.25	4216.6	4118.34	3022.23	1816.99	6261.7	7841.98	7697.71	6454.37	8644.93	4746.15	-1.04636	4.85662e-06	0.000464171
GPT2	10445.1	19623.8	51466.5	12204.4	8118.1	5910.13	5596.48	4405.69	2719.4	5765.2	5238.43	5789.47	1.86839	4.86697e-06	0.000464171
NFIL3	3397.88	3018.16	1697.24	1573.92	1403.72	1779.93	1061.35	759.501	616.856	561.637	1031.16	1436.46	1.23497	5.03754e-06	0.000476224
NLGN3	2531.77	4342.04	3105.39	4768.66	7633.5	2627.87	15326.6	8377.23	9699.14	9390.97	8400.62	8129.92	-1.24613	5.24198e-06	0.000491242
GRPEL2	322.582	482.317	423.826	361.179	375.032	312.075	153.163	101.125	84.5751	233.435	95.4648	176.513	1.42972	5.28801e-06	0.00049341
GUCY1A2	1150.91	694.778	880.099	1014.28	228.954	740.088	381.593	247.647	184.582	288.006	320.486	308.327	1.44385	5.62065e-06	0.000519946
CLDN5	268.836	223.736	289.105	258.355	295.839	290.047	94.879	81.1124	77.8589	184.047	64.383	92.4558	1.44945	5.69332e-06	0.000524418
PRR14L	467.879	477.202	419.884	342.66	590.743	436.796	176.263	145.488	89.0328	334.199	111.542	114.641	1.49315	6.08939e-06	0.000549166
HMGCS2	32904.3	58631.4	62427.7	58137.5	54842.3	29978.6	88832.4	99354.8	104993	141208	77899.2	111807	-1.07168	6.17693e-06	0.000553355
LOC124418124	34.8823	46.1715	57.0525	12.1275	43.9072	41.567	4.9423	6.66027	0.0798484	14.3408	3.26516	7.7495	2.6403	6.18719e-06	0.000553355
CCDC69	728.289	404.359	315.636	474.532	605.991	647.335	943.601	1374.47	1153.49	907.226	1228.39	996.824	-1.05565	6.35227e-06	0.000563443
LOC121110044	33.9436	78.9402	32.4443	16.547	24.7738	34.4581	2.60453	6.66731	4.50124	6.17607	14.8573	4.19917	2.4793	6.65844e-06	0.000588181
FAM84B	330.171	204.246	429.743	224.898	359.793	221.861	144.448	94.4053	51.2573	132.665	71.8771	115.658	1.53545	6.71118e-06	0.00059042
IKZF5	476.367	458.735	509.376	433.236	560.192	366.002	279.307	167.683	89.0449	260.196	120.12	157.523	1.38434	7.14248e-06	0.000623275
FNBP1L	1146.11	1364.89	1237.05	937.663	1182.37	893.902	599.375	438.635	390.148	889.673	463.103	511.244	1.03807	7.24103e-06	0.000629327
LOC121113274	158.464	121.117	163.234	138.797	221.437	185.723	73.9643	41.152	25.6966	82.2471	39.7115	58.2575	1.62053	7.32642e-06	0.000629955
LOC107053349	8.40135	26.7069	63.9383	24.4813	63.0376	69.1563	165.502	222.057	509.596	74.1025	197.254	117.157	-2.32667	7.33594e-06	0.000629955
SPTBN5	1928.96	10.3041	241.887	7.72005	0	13.0764	4.85844	7.67647	4.4544	8.19878	0.0436714	1.60719	6.31307	7.49255e-06	0.000640851
BEND2	99.9728	153.908	91.4427	93.1006	105.919	111.412	30.4692	30.0187	17.9024	57.5516	25.7723	42.9016	1.6744	7.6771e-06	0.00065404
LOC121106513	36.7101	94.4108	152.454	108.168	64.8587	66.2389	26.654	23.3069	12.3287	13.3962	16.1234	37.9354	2.00307	7.80145e-06	0.000659421
LYN	2388.61	1199.68	740.441	1366.63	1033.47	750.6	468.183	426.418	440.119	736.434	634.535	436.698	1.25086	7.87523e-06	0.000660478
LOC121106978	40895.1	39355.5	47346.2	42519.4	33650.2	46891.8	133390	88493.9	138332	51910.6	82722.8	55716.9	-1.13519	7.9102e-06	0.000660839
FMC1	144.259	263.746	304.844	350.774	255.745	234.286	583.652	561.843	938.849	471.111	634.571	472.646	-1.23657	8.1282e-06	0.000673827
ADAMTS17	446.314	193.978	153.384	297.985	154.548	252.004	66.9102	62.2151	17.9557	103.85	103.882	61.6088	1.84507	8.20049e-06	0.000677216
LOC107053243	106.541	155.993	156.35	110.629	278.752	149.408	40.2552	40.0394	37.863	82.2423	58.9345	49.6471	1.62877	8.30203e-06	0.000680387
SRGAP1	1152.67	2072.99	3075.96	1078.24	715.656	1244.95	618.891	588.484	848.899	662.405	419.186	614.034	1.31566	8.55868e-06	0.000696127
UQCRQ	1819.59	2943.26	3370.93	2923.98	2425.81	1232.49	5625.73	6811.59	5918.58	5270.46	6600.81	2718.94	-1.16267	8.92264e-06	0.000720295
EIF4EBP3	196.171	250.405	262.555	246.065	236.655	292.737	422.082	465.287	1005.47	367.235	545.626	758.893	-1.26335	9.13631e-06	0.000729348
APOA4	29620.7	32624.3	110389	52732.6	24555.8	5903.04	141853	139344	118212	338519	97255.8	237010	-2.06734	9.39939e-06	0.000744833
SECISBP2L	766.889	1296.11	663.748	853.355	914.221	529.546	424.175	268.757	175.718	572.86	221.953	325.42	1.33638	9.50156e-06	0.000744872
DGCR8	485.764	699.892	506.413	635.402	761.551	653.466	292.991	278.686	163.477	380.545	181.221	333.229	1.19822	9.55099e-06	0.000744872
PCSK4	197.999	385.9	1588.17	564.141	982.015	548.154	2312.56	1782.1	4169.2	1237.42	1637.95	2798	-1.70772	9.59027e-06	0.000744872
POLD4	589.628	340.729	459.226	361.149	313.928	458.061	745.535	849.465	2876.55	557.531	1046.21	930.839	-1.47329	9.78171e-06	0.000755681
THSD7A	430.105	603.429	455.279	1006.55	301.499	613.685	216.444	128.916	235.573	186.187	234.74	307.614	1.38019	1.01488e-05	0.000778456
LOC768772	381.017	407.454	179.924	1305.3	1684.48	928.498	1162.73	15273.7	1285.93	2201.21	9871.06	2068.04	-2.7048	1.07662e-05	0.000814492
LOC112532596	42.3901	66.7118	110.16	45.5862	87.8214	70.7309	18.1818	7.87901	4.58055	36.9392	13.9561	11.9109	2.17004	1.07697e-05	0.000814492
LOC100858626	1526.25	1321.82	1960.8	1397.3	1400.88	2412.38	3136.97	2572.64	5471.69	2447.02	2760.22	4510.02	-1.06054	1.09211e-05	0.000821034
GIT2	543.353	646.513	432.665	452.565	564	349.178	201.867	235.351	140.122	312.649	136.202	221.827	1.25875	1.09324e-05	0.000821034
LOC121107015	4520.31	4151.17	5208.79	4287.86	3758.93	5269.29	13980.8	9600.73	13956.2	5380.55	8305.22	6279.14	-1.08015	1.10292e-05	0.000825432
TTLL6	282.969	336.607	353.025	271.503	307.273	370.542	536.334	646.219	1093.3	485.516	701.033	661.129	-1.10103	1.11097e-05	0.000825716
SLITRK4	20.6559	164.218	3.90789	1117.85	0	5.12481	2.51325	2.26913	0.0586627	3.09245	6.37376	7.00363	5.90243	1.13901e-05	0.000843647
MPP4	855.557	804.589	1112.17	970.243	894.161	1052.28	1538.19	1504.53	3707.99	1245.64	1876.93	1848.12	-1.04273	1.17651e-05	0.000865985
LOC121106603	3.71017	18.4425	7.85617	15.9019	13.3707	9.68369	1.22241	0.0230626	1.11869	2.04752	2.11753	0	3.28741	1.1772e-05	0.000865985
LOC107054397	54.6981	48.2469	63.9203	72.1323	58.2079	52.1303	27.6812	21.0496	7.89611	18.5118	13.9675	13.6315	1.7616	1.22471e-05	0.00089483
HINT1	312.18	641.376	420.866	489.523	506.737	434.134	822.016	863.849	1340.06	658.319	1045.1	1027.72	-1.03738	1.25621e-05	0.000911665
CD248	421.758	238.097	254.684	108.801	232.831	304.228	79.0125	55.593	41.2423	151.117	31.1844	87.4111	1.80591	1.27961e-05	0.000925525
LOC112532485	225.457	170.372	162.241	279.579	211.85	210.442	466.882	420.831	436.746	452.579	436.281	489.039	-1.10001	1.30229e-05	0.000938781
LOC112533603	10.3426	23.568	9.82251	24.7988	9.5111	6.96016	69.5458	466.415	33.5176	17.5343	117.922	25.4515	-3.09267	1.4233e-05	0.00101247
SLC16A5	814.018	1147.35	1824.13	860.285	2247.47	442.827	3100.47	3268.72	4199.39	4901.16	2576.93	1725.5	-1.43034	1.43907e-05	0.00102032
AKAP13	943.34	573.69	594.913	691.612	728.116	1021.42	374.49	357.533	504.404	357.952	298.035	318.524	1.04238	1.50715e-05	0.00105181
RAB3C	45.1833	127.3	171.073	1264.86	393.107	2838.53	40.4144	129.783	54.5692	82.2963	46.1813	193.164	3.146	1.50841e-05	0.00105181
LRRC70	182.99	144.719	197.653	155.487	219.503	242.365	101.876	46.73	79.9776	46.3119	56.8511	87.4409	1.44557	1.509e-05	0.00105181
INHBE	157.434	790.204	87.4886	562.377	2267.72	503.034	5918.46	3858.3	1411.48	6831.79	4587.77	1507.08	-2.46462	1.51277e-05	0.00105181
LOC395159	1.80289	2.09132	936.302	8.59385	3.74753	518.562	1.33766	0.0553729	2.26514	3.09038	0.0367324	12.4776	6.22945	1.51844e-05	0.00105236
ATP7A	1007.44	1022.14	879.104	934.178	1197.66	1012.46	458.388	435.258	194.632	575.987	336.636	724.777	1.15021	1.54126e-05	0.00106475
GATA6	6392.71	10956.2	9384.06	13215.3	15200	11317.5	22730.3	26288.4	34425.7	14181.1	21324.7	20280	-1.06677	1.5759e-05	0.00108175
PIAS2	349.051	284.274	213.373	254.815	381.755	259.926	143.26	95.5187	74.5436	180.971	76.1607	54.6363	1.47942	1.60506e-05	0.00109134
LOC121108863	91.4785	118.01	96.3635	113.392	99.2376	102.56	218.957	284.213	400.992	168.715	255.123	216.601	-1.31313	1.63207e-05	0.00110621
LOC107054353	0	0.00279768	0	0	0.960396	1.84105	18.4474	0.132054	109.238	0.0345428	41.7526	19.5659	-5.75532	1.66115e-05	0.001118
LOC112530644	34.9061	42.0599	36.3868	28.0715	40.1015	15.7801	7.22684	3.39375	0.0756684	15.351	3.25875	4.22285	2.52701	1.66501e-05	0.001118
PODXL	3841.37	934.94	1763.14	985.048	1042.99	1476.65	773.179	652.861	589.008	875.297	364.536	638.872	1.36698	1.69113e-05	0.00113113
LGR5	197.323	91.3418	88.4961	107.245	14.2377	81.2935	21.724	39.5801	2.36509	11.3321	10.768	8.42931	2.61108	1.69507e-05	0.00113113
TP53INP1	374.415	981.072	440.52	1280.71	630.761	940.019	190.914	96.7378	47.9702	487.413	75.141	260.484	2.00306	1.70779e-05	0.0011361
LOC121106885	1109.34	893.867	1230.18	676.603	878.887	1069.96	582.049	299.847	99.0892	427.881	544.441	288.515	1.38583	1.7928e-05	0.00117811
LOC107056139	34118.9	2151.05	5380.85	10873.1	2020.16	1447.31	1224.51	1191.43	705.812	1615.9	2091.24	2620.93	2.56677	1.80393e-05	0.00118182
LOC124417149	263.144	366.365	895.916	149.232	145.941	205.906	92.3543	44.5405	122.099	28.843	94.3069	113.184	2.03077	1.8403e-05	0.00119986
ABHD18	336.74	404.336	431.695	340.075	511.548	205.891	158.027	126.621	121.186	234.468	89.044	143.004	1.35323	1.84265e-05	0.00119986
LOC121107588	231.082	238.1	272.386	270.672	252.875	367.956	522.94	478.621	1149.9	359.01	707.448	629.45	-1.23569	1.85341e-05	0.00119986
LOC121106941	1883.78	1407	1973.58	1712.85	1392.28	2326.55	3205.06	3554.07	6023.95	2079.83	3553.4	3142.15	-1.01104	1.86814e-05	0.00120557
FEN1	380.138	600.317	306.792	434.166	339.705	356.306	412.478	881.595	946.797	808.478	1465.18	983.189	-1.18538	1.88958e-05	0.00121576
LOC121106910	0	12.2197	3.93782	0	0.927621	0.813614	27.0922	446.157	3.5051	4.15911	81.5026	25.4597	-4.9852	1.89657e-05	0.00121662
DAZAP2	495.211	544.941	573.29	717.222	715.751	346.501	284.429	219.878	150.139	360.995	202.631	252.644	1.20546	1.96439e-05	0.00125268
GALNT12	485.778	469.007	646.065	556.301	477.125	688.017	218.962	244.293	347.727	231.442	322.603	196.015	1.08976	1.98809e-05	0.00126033
CTSG	367.167	50.3277	246.845	78.0582	126.892	95.3724	36.5246	22.3187	53.2434	52.4343	23.651	44.5756	2.04752	2.01625e-05	0.00127444
UQCR10	1870.52	3270.63	2917.59	3353.76	2751.23	1886.89	5257.36	7063.61	6011.92	4201.78	6747.65	3067.53	-1.01106	2.02329e-05	0.00127515
GINS1	53.7509	114.87	28.4963	37.6763	29.5276	89.465	83.0201	167.759	419.846	98.7867	486.45	257.779	-2.09493	2.05259e-05	0.00128984
TMEM108	20.8318	8.22733	3.91457	10.5042	19.1356	10.5721	51.054	38.9218	62.1573	65.8044	27.9449	44.493	-1.97626	2.0917e-05	0.00130679
FAR1	2016.78	2506.08	1334.38	2210.31	2480.23	1839.19	1207.18	780.598	416.883	1583.96	664.648	984.891	1.13537	2.10573e-05	0.00131176
TRIM2	2499.98	919.53	915.486	959.642	465.627	946.088	578.555	426.369	257.938	390.872	455.56	502.77	1.3601	2.16044e-05	0.00134197
OTUD3	484.8	689.646	634.249	958.017	1169.08	691.44	1167.38	1557.75	2460.16	1523.34	1295.98	1365.93	-1.01778	2.29365e-05	0.00140847
SPON2	7680.23	126.273	211.39	332.871	316.745	683.358	116.879	71.2092	87.9183	346.527	149.011	164.442	3.31971	2.31277e-05	0.00141226
FABP1	41076.3	33442.2	24574.8	24525.9	30460.1	10618.8	52061.5	63770.9	67413.8	76995.6	89272.1	34333.7	-1.22071	2.35488e-05	0.00142978
C30H19orf53	5.62399	6.17157	5.89031	21.434	3.77608	8.83678	19.7125	38.8847	72.0163	27.7955	58.8803	29.8701	-2.23851	2.37697e-05	0.00143409
LOC124417443	36.7181	89.2712	81.6207	28.8285	165.256	44.0905	26.3848	2.35924	13.3633	21.5733	13.9474	10.182	2.33364	2.3886e-05	0.00143409
LOC121110603	18.7694	131.367	0	685.305	3.74638	14.836	0.0989064	2.25739	8.67611	0.014257	2.16956	5.23146	5.4721	2.4855e-05	0.00148812
RPL22L1	1523.44	1220.22	903.677	2174.42	1673.84	1430.69	2206.97	3833.8	3740.48	2471.71	5445.18	1860.83	-1.13153	2.57702e-05	0.00153017
LOC426220	8798.25	5981.99	1624.46	3845.69	16121.1	3643.85	39081.7	20826.9	18154.8	24911.2	19026.5	11135.8	-1.73427	2.5909e-05	0.00153419
LOC121107002	0	2.05845	2.95115	3.55084	2.86459	3.57174	17.1623	6.80975	27.7438	71.8446	8.66587	8.37836	-3.1684	2.65259e-05	0.00156213
SLC25A24	762.258	292.512	356.939	445.511	614.581	721.659	254.067	256.451	237.809	248.913	191.91	189.189	1.21228	2.71075e-05	0.0015834
LOC121110791	137.694	610.38	53.0744	49.0202	111.611	20.1394	26.2248	19.8475	18.774	8.24692	0.0685783	0	3.72908	2.80401e-05	0.00162904
LOC107051524	361.284	295.572	337.284	351.525	365.494	415.644	515.74	612.963	1462.16	444.383	786.796	1026.09	-1.18846	2.83843e-05	0.00163582
LOC121106977	151.855	161.124	203.562	156.407	117.34	200.785	1119.09	532.956	835.499	224.273	399.879	137.64	-1.71202	2.87041e-05	0.00164465
LOC121108294	673.52	561.368	755.216	488.548	685.185	739.268	482.376	289.822	245.665	308.579	271.228	305.716	1.03623	2.87665e-05	0.00164465
NDUFB7	40.5432	53.3546	47.2011	28.0071	46.7607	54.8787	143.363	140.959	105.612	113.15	92.2317	116.454	-1.39213	2.9504e-05	0.00166911
LOC121113436	6058.88	7029.74	5386.77	3749.07	4646.44	2286.51	1826.33	3319.63	1828.1	2641.39	1408.57	2475.08	1.11089	2.98828e-05	0.00168171
LOC101751474	3.76802	5.12284	4.92103	3.49476	3.81358	1.69739	6.93889e-17	6.93889e-17	6.93889e-17	6.93889e-17	6.93889e-17	6.93889e-17	4.98026	3.0276e-05	0.0016994
ILKAP	1054.59	999.577	1130.84	1430.81	1024.89	1617.4	1476.29	2570.34	4102.59	1584.05	1889.84	3554.31	-1.06418	3.03873e-05	0.00170121
LBH	214.183	155.992	154.383	86.8622	143.129	193.715	80.0671	66.5942	44.5291	60.6877	50.4141	56.4915	1.40109	3.11987e-05	0.00173484
LOC112533097	55.6472	62.5962	55.0647	51.8147	72.5562	43.2509	17.0715	18.8775	12.3056	30.8146	12.9116	17.9665	1.62481	3.37594e-05	0.00185625
LOC121107266	240.52	282.217	315.66	165.972	323.526	305.096	98.2931	61.1198	13.5166	173.714	30.1129	59.0129	1.90381	3.44959e-05	0.00188234
REEP6	169.7	750.17	1111.22	552.75	778.735	328.796	1679.06	2028.42	1281.35	1181.86	1745.06	1429.32	-1.33999	3.47799e-05	0.00189068
NOB1	1628.14	1449.07	2088.64	1549.37	1363.66	1890.56	2403.91	2763.59	5234.99	1913.2	3003.53	4832.96	-1.01535	3.5385e-05	0.00190827
LOC124418049	22.6625	16.4284	21.6383	5.1134	31.5632	14.0808	5.86679	1.16694	2.25118	0.0133166	4.25874	3.44409	2.66257	3.54138e-05	0.00190827
LOC121110735	19.7657	15.4213	41.3173	12.1528	43.9547	39.8933	4.89812	4.47022	0.0726554	10.2473	4.30934	6.9061	2.44715	3.58197e-05	0.00192533
LOC101749599	469.706	1361.76	306.779	1038.92	1041.18	311.084	313.608	265.375	199.002	373.346	212.286	256.037	1.4832	3.6215e-05	0.00194174
LOC121110340	687.696	659.866	561.488	423.509	554.436	562.366	387.632	319.73	225.654	258.183	276.562	213.146	1.03746	3.67689e-05	0.00195683
CLMN	528.198	1256.08	529.025	829.642	816.877	717.975	338.018	267.649	159.061	465.918	306.59	468.619	1.22076	3.72437e-05	0.00197236
COX14	155.6	236.031	204.532	254.038	210.892	229.917	358.832	488.529	721.046	326.086	533.792	408.447	-1.13507	3.9879e-05	0.00208629
LOC107053294	3.7198	6.17297	4.90366	14.1796	18.2171	7.02126	0.0293521	0.0159634	2.15579	0.00435655	0.0106599	1.77557	3.49523	4.01763e-05	0.00209675
RCOR1	1112.17	1172.99	791.583	1113.53	1077.4	691.381	506.991	451.916	269.058	767.273	350.572	524.156	1.0536	4.0668e-05	0.00211219
LOC776018	47.1487	56.439	51.1324	37.7025	61.0935	54.8336	148.414	116.675	397.36	64.8431	144.739	127.507	-1.69416	4.16135e-05	0.00214578
CD59	1698.04	692.742	834.849	1041.41	746.216	1478.58	407.455	521.849	548.959	708.666	525.243	428.128	1.04765	4.33101e-05	0.00221736
LOC124417811	144.256	191.93	184.854	334.034	196.548	566.307	28.2686	98.7126	16.8472	113.1	99.6177	74.5101	1.90579	4.40908e-05	0.00224135
SH3PXD2B	2231.8	4154.22	3073.93	2921.22	3720.8	4455.82	1770.13	1426.74	346.906	2018.05	993.726	1909.1	1.28002	4.49477e-05	0.00227419
SUGP2	601.797	908.21	675.554	578.204	965.785	633.072	385.23	192.185	97.9667	521.423	233.719	296.321	1.3365	4.52283e-05	0.00228281
CITED4	2031.86	2096.62	3906.87	2061.73	1761.59	1669.37	1484.36	1070.35	629.109	1524.33	1053.71	957.409	1.00954	4.53301e-05	0.00228281
SNRPF	285.8	384.829	312.702	343.643	319.684	277.602	371.099	848.197	816.726	533.854	993.572	533.454	-1.08999	4.54469e-05	0.00228336
SYNGAP1	299.952	374.572	192.717	260.939	427.558	428.066	181.004	139.908	168.859	117.273	105.1	130.994	1.23437	4.60854e-05	0.00231006
MMR1L4	1388.62	614.746	1366.87	719.69	708.052	806.382	440.176	387.547	393.439	451.551	471.641	592.756	1.03335	4.63482e-05	0.00231784
LOC107053430	108.999	13.3691	16.703	5.9775	1.84366	7.79892	1.25864	2.20481	3.26768	0.00875328	2.13536	0.807563	3.89945	4.7723e-05	0.00237009
CHEK1	420.688	369.467	354.975	431.465	558.276	790.727	699.385	1360.11	1176.87	407.366	1352.76	2915.8	-1.4352	4.80281e-05	0.00237976
AASS	2974.21	3208.05	5263.87	2228.63	5006.27	2587.22	2447.23	1231.41	1215.82	1436.94	1442.83	2396.43	1.06416	4.83455e-05	0.00239
PDE3B	611.231	780.97	943.041	591.389	908.514	570.262	419.326	256.555	175.719	545.097	302.304	303.125	1.13737	5.1573e-05	0.00252369
SPINK4	253.655	1057.02	519.188	1231.4	1352.31	815.247	2198.21	2500.31	1603.63	1805.17	2095.59	1818.99	-1.20094	5.26977e-05	0.00255246
CSRP1	655.584	682.456	240.893	466.554	1269.32	833.906	2053.52	2202.78	1841.38	550.339	1503.94	3019.14	-1.42889	5.35085e-05	0.00258592
PTPN1	1083.83	1712.78	1527.14	1171.46	1068.78	1240.58	762.246	547.431	384.622	1030.59	413.832	747.707	1.0055	5.6799e-05	0.00271451
PDZD2	473.626	201.169	341.225	236.325	253.817	336.921	145.817	93.3444	164.375	160.438	74.0394	107.847	1.30473	5.70614e-05	0.00272102
TTC14	549.956	548.01	497.571	375.175	565.908	488.086	216.183	153.23	19.0808	321.852	101.899	106.072	1.71888	5.89972e-05	0.00279478
LOC124417205	32.9346	131.318	75.7123	94.9508	68.6847	96.4227	177.785	205.524	302.306	120.389	145.884	1080.98	-2.0218	5.98044e-05	0.00281446
API5	950.863	1059.07	795.522	1008.96	848.36	512.735	464.392	377.534	215.725	630.478	338.764	435.074	1.07145	6.15821e-05	0.00286683
LOX	589.615	418.714	529.048	366.411	274.788	485.474	290.264	186.542	111.249	222.162	117.984	203.848	1.23434	6.41225e-05	0.00295952
GJB1	4745.71	9144.84	7203.99	9005.63	8421.66	3248.57	17206.6	15565.2	11449.4	15009.1	13036.6	11347.5	-1.00126	6.43951e-05	0.00296575
LOC112530184	45.2884	20.5556	35.3935	28.0236	50.6008	66.5014	75.7056	75.6653	671.443	47.3628	168.325	146.339	-2.26267	6.51693e-05	0.00298864
WISP2	100.968	72.8722	106.214	52.6174	60.0873	91.9955	147.295	147.759	234.443	320.873	159.764	226.122	-1.3498	6.55145e-05	0.00299174
MYCL	85.742	130.377	1040.45	633.778	699.566	140.407	1868.78	2500.28	1078.06	3691.5	777.244	1320.48	-2.04077	6.75169e-05	0.0030503
ANAPC15	1845.99	2197.21	3608.89	2583.75	2525.99	5135.97	5278.15	5076.36	14822.8	4947.51	5923.43	5451.88	-1.21327	6.7708e-05	0.0030503
CLN8	1043.29	1159.65	1176.09	1174.17	1068.81	694.023	593.201	451.916	182.417	742.592	308.783	586.731	1.13973	6.79018e-05	0.0030503
LOC121106841	211.294	105.737	341.25	128.18	241.449	249.405	80.0397	33.4256	11.2902	128.473	41.8585	51.3329	1.87995	6.92857e-05	0.00309831
MIR1555	26.3934	20.5448	20.6377	43.1933	29.579	37.2016	6.18039	11.0483	4.52731	11.2985	9.63313	6.79846	1.82867	7.15877e-05	0.00316189
SLC45A1	5822.98	6032.28	9742.03	5962.9	7979.8	8639.16	4432.87	3196.59	1648.16	5201.51	2973.53	4466.32	1.01113	7.50555e-05	0.0032718
LOC101750779	20.6695	50.2986	21.6096	148.169	48.6439	69.0088	135.194	108.956	264.437	186.189	457.485	202.92	-1.91665	7.51387e-05	0.0032718
LOC124417166	135.781	279.114	367.809	101.787	124.963	234.359	89.7408	76.5564	17.9514	76.1017	38.6605	78.8761	1.71642	7.61638e-05	0.00330309
GRAMD1B	249.937	226.823	238.94	440.42	315.864	467.026	109.555	116.632	132.259	110.075	214.269	135.299	1.24437	7.71372e-05	0.00332864
LOC416086	361.209	1922.02	241.876	644.139	760.57	543.72	169.121	181.022	42.4176	210.86	217.592	408.081	1.86299	7.72164e-05	0.00332864
LOC107052850	634.867	448.483	436.596	618.745	345.407	775.624	724.887	1221.33	2431.11	967.915	721.478	1235.81	-1.16333	7.7896e-05	0.00334434
CFAP65	6.61381	1.04922	1.95323	11.6232	1.87097	9.85448	13.6813	14.5885	20.1365	30.8774	26.8626	143.198	-2.88871	7.88683e-05	0.00336864
SLC7A5	1438.45	5121.97	12054	1963.17	1738.65	3275.18	2208.76	926.08	734.679	1604.57	895.113	1452.52	1.71	7.93703e-05	0.00336964
LOC124417090	6629.53	7942.1	10902.4	5413.61	6029.2	4908.37	3840.76	2760.25	1309.24	5209.72	3653.06	2499.79	1.11777	8.05565e-05	0.00341123
RAB27A	563.182	502.856	502.492	472.814	385.509	367.773	218.872	229.826	123.48	317.797	232.599	192.636	1.08683	8.26667e-05	0.00346303
LOC100858664	723.499	970.811	626.381	908.775	848.374	589.71	465.491	460.686	159.067	509.114	238.032	293.674	1.13438	8.2737e-05	0.00346303
LOC124416955	36.713	82.1015	146.555	154.985	45.7545	24.5783	169.249	188.86	591.961	238.648	200.512	367.498	-1.83873	8.31206e-05	0.00346303
LOC121111296	129.198	166.252	43.2398	483.255	69.5988	77.6608	22.0782	61.9588	12.3754	28.8143	56.6997	27.3209	2.20704	8.3164e-05	0.00346303
LIMCH1	677.331	371.524	702.123	365.489	463.765	642.02	232.294	215.451	277.796	343.52	187.64	263.782	1.08298	8.32259e-05	0.00346303
LOC124418105	649.959	357.16	548.705	471	739.617	583.609	295.068	147.732	23.5271	298.237	192.938	130.059	1.6225	8.65473e-05	0.00356681
SSTR1	502.691	2408.55	1077.73	2279.04	1015.33	1558.06	315.011	318.706	26.8589	308.59	263.751	992.503	1.98982	9.00194e-05	0.00368539
F13A1	1200.37	104.719	182.882	127.248	126.851	274.05	93.5264	89.8999	50.1134	113.111	63.284	60.7122	2.0971	9.01086e-05	0.00368539
DDX55	900.844	872.316	876.157	1151.35	729.048	1140.74	1064.15	2210.59	2558.07	978.222	1543.61	4300.55	-1.15819	9.13634e-05	0.00372963
LOC107055082	110.347	94.4322	97.341	134.486	146.027	152.16	225.068	252.079	456.535	232.476	209.078	323.773	-1.20811	9.16242e-05	0.00373321
FN1	31324.4	22198.7	26589.7	19372.4	15872.7	11956.7	11533.5	10261.4	5635.37	12573.4	11786.7	11844.3	1.00049	9.23657e-05	0.00375632
BG8	852.774	642.439	795.531	588.758	671.811	741.887	981.394	1387.89	2988.95	858.899	1285.25	1283.71	-1.033	9.29246e-05	0.00377193
CCDC15	843.321	785.079	639.165	578.185	776.789	1094.83	1123.63	1376.82	2719.04	760.162	1783.65	1870.48	-1.03001	9.40147e-05	0.00378218
LOC112532392	172.623	141.635	162.249	243.585	176.546	117.505	323.626	522.94	845.44	87.4795	513.444	669.002	-1.54556	9.40543e-05	0.00378218
SLC38A2	15445.8	5845.52	11445.2	6417.21	14523.4	5995.97	5027.22	2643.68	705.848	6916.1	2009.92	2749.89	1.57325	9.53709e-05	0.00382798
CD88	583.98	431.019	315.644	365.563	423.711	262.511	222.354	90.0727	207.758	171.777	197.213	162.68	1.17916	9.76147e-05	0.0039035
UNG	369.734	488.495	655.907	214.265	984.972	215.592	1694.75	1240.23	1550.18	2329.68	776.149	538.472	-1.4726	9.97421e-05	0.00396704
TRMT9B	72.601	72.8786	201.646	64.057	54.3466	77.7619	35.1798	22.276	22.2959	29.8308	35.3453	32.5668	1.60963	0.000102166	0.00404796
CSPG4B	237.866	79.0465	39.3077	207.641	144.116	32.528	20.8326	17.8695	33.3183	61.6375	17.2219	29.0956	2.03586	0.000105748	0.0041517
LOC121108083	2.76139	14.3611	8.84025	10.5025	10.4807	26.8166	43.8462	42.2386	77.6229	29.8572	77.0729	24.6643	-1.98981	0.00010625	0.0041602
CEP290	309.431	267.849	283.207	226.692	266.248	197.105	156.676	114.383	103.397	134.737	111.498	98.4095	1.10842	0.00010635	0.0041602
LOC101748427	36.7617	51.3032	41.2967	20.9437	61.1181	52.2172	13.3691	11.1369	8.9577	25.6533	6.49663	10.2132	1.78756	0.000107097	0.00417427
LOC121113161	37.7506	29.7683	34.4183	19.2168	43.9349	29.1433	5.03551	8.90435	6.7301	17.4426	8.59358	10.2852	1.75134	0.000107938	0.00419188
LOC107055302	149.942	272.958	149.456	252.301	227.133	170.6	94.7828	66.6854	47.908	93.5951	97.5198	105.426	1.27078	0.000110045	0.00423792
LOC107054125	394.279	389.984	445.454	384	482.879	576.62	203.116	222.069	184.53	312.658	210.112	202.068	1.0018	0.000110654	0.00425139
ZC4H2	804.635	816.891	792.575	798.86	924.726	668.431	434.024	356.447	254.593	671.608	245.545	435.086	1.00297	0.000111599	0.00428009
ANK1	1232.98	385.904	935.168	397.954	464.687	1492.01	347.721	326.441	346.71	314.753	212.311	439.468	1.30406	0.000112921	0.00430018
LOC424577	177.402	93.408	83.5689	130.95	126.918	145.941	32.9936	64.2956	44.4725	67.854	22.5973	47.0951	1.43792	0.000116874	0.00440945
APOBEC2	75.4627	83.1193	81.6209	49.106	92.5939	61.8395	22.0012	36.5625	17.8738	34.9559	27.8745	26.5234	1.41528	0.000119136	0.00448141
COCH	20992.4	11268.2	22829.4	10728.8	12781.8	10748.8	10676	7444.52	3253.94	5227.28	8549.54	6796.53	1.09086	0.000119538	0.00448873
LOC124418102	1.86171	0.0130679	3.9364	5.35756	2.85536	4.46426	15.7954	16.6358	21.0237	17.4776	9.69942	8.4382	-2.21263	0.000119952	0.00449644
SPSB1	472.689	398.16	368.765	158.041	203.223	194.421	166.265	94.4231	40.171	122.394	120.041	111.33	1.4544	0.000121745	0.00454462
LOC101750892	195.171	1969.19	175.991	965.142	206.053	363.289	28.3209	68.964	363.803	62.7791	93.3061	115.584	2.40119	0.000123672	0.00458011
LOC121108906	121.65	175.48	152.417	130.89	183.245	160.052	69.2699	75.4539	42.3262	83.2934	36.5223	73.7018	1.27706	0.00012533	0.00462561
ACCS	5991.14	960.607	4548.99	2188.25	749.043	2058.44	858.469	1186.84	657.97	1097.49	1367.68	583.066	1.52006	0.000128408	0.004699
LOC107054467	36.8855	20.5291	15.723	7.75701	21.9481	24.7932	5.99966	2.2844	1.19313	10.2355	2.18699	4.26573	2.25191	0.000129842	0.00474343
MID2	116.953	113.922	147.508	64.0025	155.575	162.785	66.6224	49.9447	23.4646	60.6636	24.7332	47.1046	1.47867	0.000135047	0.00490034
LOC112530951	10.3152	9.26629	9.81494	26.4253	46.8971	23.8994	3.66707	6.56936	4.42974	2.07151	0.0389687	5.19618	2.48523	0.000135317	0.0049019
BLOC1S3	52.8107	40.0442	71.7948	49.1653	61.0803	64.5833	25.337	16.6749	4.58749	29.7851	16.097	12.7554	1.68372	0.000135799	0.00491111
THSD7B	53.6719	108.818	144.534	159.836	251.936	716.987	829.27	664.041	477.983	1829.76	363.486	1201.69	-1.90162	0.000137106	0.00494177
CD9	448.28	99.58	104.214	166.034	109.689	284.856	62.0756	77.689	86.6066	59.6693	62.1931	60.7539	1.56672	0.000137728	0.00495589
LOC121107011	25.4253	53.3353	37.3668	31.5899	25.7313	45.1573	487.177	72.3125	125.626	57.6428	93.3287	52.021	-2.01893	0.000139364	0.0049898
TMEM86A	3151.59	2871.44	5338.63	1666.15	3440.25	1022.89	1300.26	272.182	83.54	1774.14	200.565	175.325	2.19995	0.000140894	0.00502538
RBM38	245.278	105.737	250.76	115.861	355.084	207.78	836.192	475.258	759.992	636.683	397.739	214.743	-1.37396	0.000142616	0.00504752
LOC121107379	9.36899	39.9661	13.754	26.432	20.9918	14.0612	4.77609	8.67736	0.0545163	4.10876	2.1712	0	2.62196	0.000143225	0.00506078
TRIM54	137.68	145.744	248.802	169.579	228.102	183.026	214.317	296.585	1257.51	274.669	313.083	958.646	-1.57406	0.00014512	0.00511099
MAOB	654.563	2253.62	2879.26	2907.41	1598.42	999.056	808.592	1048.06	629.064	887.667	747.155	1025.2	1.13369	0.000145365	0.00511125
MIR1581	0	5.09828	0.977246	0	0.937009	4.54061	8.72594	14.4811	44.0456	3.1238	10.778	23.2182	-3.11281	0.000146564	0.00512001
LOC121106893	516.906	578.806	634.26	520.226	669.927	638.443	376.753	299.782	141.279	397.006	285.14	256.866	1.0182	0.000146652	0.00512001
LOC121106617	0.885418	11.2678	1.95036	6.10908	16.3182	7.96258	0.0155745	2.12745	0.00856603	0.00232524	0.00568097	0	3.97036	0.000146802	0.00512001
EBF1	35.9059	28.7262	8.82869	10.3998	18.1022	44.443	28.3315	19.0627	417.277	142.983	20.4891	329.321	-2.70338	0.000147428	0.00513353
LOC107053383	987.369	33.9114	104.212	35.8231	83.9089	74.9795	36.4671	32.2265	27.8419	52.4223	40.7079	18.6854	2.65895	0.000150938	0.00523041
LOC430700	1.88191	1.03529	0	3.58984	2.87665	1.75374	14.5058	12.212	14.4044	19.5058	4.36298	4.99328	-2.56511	0.000154093	0.00531848
SENP7	508.474	355.093	441.524	324.214	460.935	388.156	226.098	151.083	167.862	290.027	191.889	192.662	1.02246	0.000156664	0.00535988
AJAP1	3.6852	1.0642	3.90748	1.57757	753.711	1.59638	0.0585256	0.0316216	4.32202	0.00858005	0.0210606	4.45922	6.31427	0.000157454	0.00536989
PLCD1	729.239	372.548	431.68	584.467	349.229	635.842	208.017	147.789	255.588	274.625	271.179	316.126	1.0738	0.000161315	0.00547557
LOC124417126	166.936	170.369	189.783	151.956	284.434	224.633	115.281	72.2127	43.4713	111.061	67.569	83.0651	1.26893	0.000162638	0.00550392
LOC121110464	8.54665	2.07068	0	10.7554	5.73325	1.67917	6.93889e-17	6.93889e-17	6.93889e-17	6.93889e-17	6.93889e-17	6.93889e-17	5.30237	0.000163871	0.00553618
PRKCI	383.879	571.615	447.414	571.265	770.172	442.947	377.83	213.232	175.677	295.192	170.5	280.94	1.0743	0.000164742	0.00555689
CD2BP2	262.193	319.173	391.374	356.795	378.856	470.51	544.88	1106.82	1142.22	392.955	563.882	814.473	-1.06672	0.000167878	0.00562744
LOC112531925	28.2014	80.0854	160.276	347.413	38.0934	527.625	70.0716	47.6887	13.49	21.6306	38.5963	41.9812	2.33498	0.000171932	0.00574546
LAMC2	52.9724	13.3694	15.7182	13.0489	38.2205	22.9495	4.83468	3.36078	10.8731	0.0167462	0.0413584	5.17522	2.64499	0.000174006	0.0057968
BTBD17	42.4658	26.7011	30.4756	41.3329	36.2576	43.3705	103.452	56.7724	317.276	50.4414	69.7555	136.204	-1.7304	0.000174328	0.00579856
BG1	8811.39	11062.9	11177.7	8051.91	8156.31	12581.2	18049.4	15100.1	56580.7	16276.3	24103	9895.73	-1.22625	0.000175021	0.00581262
LOC107049250	1338.48	3311.66	722.732	3702.79	3198.84	1496.92	5770.41	6602.87	3330.59	4868.3	8688.81	3996.8	-1.27196	0.000176594	0.00585586
MCM5	392.512	486.362	108.145	196.788	137.365	147.544	199.764	740.583	777.886	476.264	1593.69	751.066	-1.62756	0.000177286	0.00586976
CDCA7	220.781	373.454	71.7607	111.501	129.754	92.7104	98.861	586.23	567.861	432.025	1143.5	524.95	-1.74512	0.000180356	0.0059079
LOC101749541	0	0.00191099	0	1.84972	0	0	2.63109	2.32708	26.1806	4.13611	3.27856	8.57304	-4.20928	0.000182333	0.00594838
LOC112532346	1078.09	8.25217	84.5436	17.3713	10.4223	27.2119	17.0615	16.6796	12.302	26.7136	19.2886	15.3609	3.50367	0.00018242	0.00594838
VPREB3	0	0.0066551	1.97013	1.77325	3.86876	0	2.75015	41.1027	208.705	4.15846	2.24998	0	-4.97339	0.000186799	0.00607279
TEAD1	1053.64	1201.74	1291.13	1118.71	1816.07	1407.74	822.949	493.043	229.094	1085.09	481.339	644.885	1.07028	0.000196261	0.00634215
MCU	148.112	144.696	107.175	96.5782	156.523	144.15	72.814	48.9025	45.6269	73.0109	46.1328	57.3685	1.21165	0.000198101	0.00639203
ACTG2	166.025	170.353	241.928	160.825	80.1026	127.263	248.289	509.588	698.803	158.446	228.41	817.386	-1.49076	0.000204194	0.00654027
LOC771456	16.8842	61.6024	46.1947	91.3548	160.391	239.209	461.996	325.397	125.757	1043.88	149.109	475.344	-2.06698	0.000207086	0.00660287
LOC121113411	75.4731	53.3819	94.4165	76.483	58.1896	57.4165	13.5966	21.1471	25.5685	30.8459	20.4044	41.3179	1.43341	0.000210164	0.00667546
TFEC	72.8055	24.6486	26.5404	14.7877	42.9692	22.895	4.96367	4.50236	13.1715	3.10833	14.8677	0.711595	2.29045	0.000210292	0.00667546
SLC38A7	1661.12	2658.98	1461.24	2257.76	2826.66	1943.54	1376.17	993.741	361.339	1535.64	888.653	1176.76	1.01625	0.000215122	0.00678879
CASZ1	165.989	166.267	221.255	156.35	329.31	186.54	106.866	81.0761	44.5847	118.259	85.7588	77.0284	1.25394	0.000215862	0.00679633
LOC124418341	79.2304	91.3285	97.3593	47.3278	72.5106	95.5477	171.549	131.126	367.575	101.867	199.388	264.739	-1.35398	0.000218104	0.00682295
LOC107052236	57.5008	97.4765	57.0219	67.6225	97.3668	85.7972	144.822	247.494	111.245	145.048	248.616	201.286	-1.24609	0.000219614	0.00685331
NUDT4	496.148	681.418	699.166	435.811	626.018	644.634	428.907	157.796	194.575	386.722	267.999	304.037	1.0418	0.000228111	0.00705408
ETNPPL	1442.24	2733.92	8910.22	787.242	1738.67	974.259	795.245	640.731	1202.28	1180.79	865.045	637.915	1.63983	0.000230316	0.00710189
ASTL	3.78325	5.11431	0	1.70252	3.8259	3.54859	8.71388	28.691	19.9617	14.4098	4.37845	22.369	-2.40788	0.000232015	0.00712371
LOC121107021	26.3951	34.8821	26.5454	36.9809	23.8344	26.4928	108.007	102.067	101.048	37.066	65.4236	58.9909	-1.42696	0.000232433	0.0071264
LOC107051965	20.7021	24.6467	46.2335	27.1867	23.8254	53.2356	9.72727	11.0745	2.33985	14.3733	8.59035	9.41254	1.80396	0.000235823	0.00718942
LOC121109601	32.0178	54.3892	69.8322	50.0763	38.1395	63.7297	5.1257	15.5688	13.3886	28.7555	17.1526	19.7426	1.61652	0.000240872	0.00730206
LOC121107544	4.68044	15.3474	0	12.4316	4.7429	7.95926	0.0155752	0.00849703	2.12852	0.00232534	0.00568121	0	3.98946	0.000246755	0.00744603
LOC101749216	0	5.14171	13.7961	7.03256	6.67691	7.07689	10.0597	4.61213	55.5187	121.242	18.3205	69.547	-2.79224	0.000247639	0.0074517
LOC107053406	18.8159	68.6682	15.7156	36.9732	24.7902	14.0116	7.30139	13.1703	2.32228	8.22347	4.33207	6.83308	2.06548	0.000247883	0.0074517
SLC51AL	52.8075	165.081	9.80658	32.3834	71.5967	16.6227	121.841	217.631	198.955	368.178	209.039	206.36	-1.92221	0.000255496	0.00760631
LOC124417097	139.586	169.328	261.601	100.947	173.69	106.003	51.066	44.4487	17.9371	128.441	30.0844	24.6635	1.67844	0.000258381	0.007671
XNDC1N	165.976	249.374	159.287	262.813	235.709	308.707	327.285	358.723	703.323	273.639	826.322	618.404	-1.16877	0.00026027	0.00771064
CNDP2	5582.66	2456.84	2905.79	1981.7	1906.64	1483.63	1000.79	1364.54	690.235	1806.16	1465.28	1431.97	1.07228	0.000266381	0.0078544
FBLN2	100.877	114.96	89.4652	219.835	63.8708	364.767	47.4932	59.9287	34.5499	63.7596	45.0534	67.7503	1.57975	0.000273066	0.0080077
NTSR1	306.501	970.779	561.487	804.26	488.572	430.536	274.721	265.341	87.9612	425.771	175.851	227.771	1.28877	0.000274178	0.00802939
TMX4	319.792	250.415	339.261	285.61	330.2	213.014	121.6	94.4466	47.9458	230.328	100.797	130.194	1.25955	0.000274896	0.00803634
LOC112532831	331.991	536.721	471.02	480.714	693.825	408.463	272.044	153.273	173.377	354.779	75.1373	50.2934	1.43762	0.000275276	0.00803634
LOC121111579	45.2201	84.1457	104.251	69.3954	83.9887	62.7239	130.239	182.071	176.683	175.886	187.567	151.538	-1.15781	0.000275719	0.00803634
LOC121110054	91.5047	63.6467	305.955	47.3173	4.6988	6.00199	5.08247	22.035	13.3283	17.4645	9.68185	6.72553	2.79134	0.00028236	0.00815817
LOC107054061	181.183	206.227	139.639	34.078	126.919	60.8631	64.0789	37.7648	55.4459	20.6031	30.0567	23.844	1.68958	0.00028849	0.00825066
LOC107056413	764.1	464.911	607.703	548.336	605.963	931.251	1218.43	908.348	4173.31	702.563	1154.51	1215.16	-1.25647	0.000289007	0.00825066
ANKIB1	386.757	398.18	320.563	372.622	403.673	345.71	246.568	138.853	100.139	249.911	102.982	197.88	1.10329	0.000290127	0.00827168
LOC107052916	53.707	84.1599	141.626	50.834	147.037	72.4369	44.689	22.2671	9.04116	52.3968	21.4825	19.5888	1.69373	0.000292319	0.00830124
PI3	106109	570.634	7076.13	4204.19	373.057	199.664	1726.36	1292.41	315.792	1639.55	2837.12	464.806	3.84003	0.000293228	0.00830516
RYR3	202.808	75.9816	281.255	291.048	106.825	244.115	59.7137	53.3854	82.2213	81.2559	67.5583	114.951	1.38651	0.000302492	0.00852276
LOC112530509	37.6495	102.623	130.799	105.477	152.757	57.3505	31.6221	14.5636	43.2402	56.5133	15.0895	25.622	1.64809	0.000305535	0.00858037
STK4	499.008	660.876	420.865	485.992	521.049	327.064	216.44	218.735	79.0701	380.513	209.036	196.929	1.1634	0.000313407	0.00875022
LOC121110786	39.5884	61.5586	41.293	30.6452	74.497	44.1764	6.30268	8.96836	13.3618	23.6206	5.44007	28.5664	1.74466	0.000321779	0.00890325
LOC107051868	79.1605	112.912	164.215	187.215	265.363	220.262	745.12	301.026	353.496	1562.25	170.552	211.316	-1.69927	0.000330894	0.00910867
IDH3A	658.431	690.657	598.854	760.267	616.468	423.448	295.48	355.247	119.071	467.96	318.353	248.283	1.0543	0.000339714	0.00928588
C3orf33	233.88	459.743	463.166	190.552	422.764	492.62	671.307	719.537	1533.31	307.592	726.799	1374.78	-1.23688	0.000341307	0.00929433
LOC107054925	279.296	87.2662	267.49	133.486	157.436	192.768	72.9987	60.0263	95.5059	72.0081	62.212	99.4473	1.2722	0.000344624	0.00935519
KRT18	9545.26	14102.6	9919.99	15905.4	8752.73	17575.5	14716.9	22597.9	35154.8	12197	25226.4	65175	-1.20762	0.000345765	0.00937436
MEX3B	60.3382	71.8425	104.251	68.5113	78.2528	68.9362	143.567	176.528	234.355	112.142	157.588	174.717	-1.14247	0.000348817	0.00938628
LOC121110283	76.4242	64.658	77.6901	55.304	65.8404	61.8651	24.0343	6.77319	0.111882	42.0467	4.37372	10.1819	2.18663	0.000353168	0.00947967
PSAP	12939.3	17134.1	7368.2	13028.9	12340	7114.54	4488.95	3787.28	964.773	10141.7	3521.29	5011.79	1.32469	0.000355665	0.00953106
SRR	283.916	256.576	346.142	273.27	355.966	356.389	575.189	445.331	1429.8	536.937	498.492	467.484	-1.07774	0.000358458	0.00957399
FAM219A	62.2545	58.5017	46.2056	58.8578	92.6257	52.1156	31.3762	11.2118	7.91401	33.903	13.9893	26.6289	1.56074	0.000360412	0.00961424
STK38L	329.209	373.545	334.337	362.99	327.319	236.885	210.168	180.947	106.785	207.752	122.248	132.668	1.03193	0.000372529	0.00987637
LOC121108621	35.8362	26.7014	44.2573	21.8502	61.1497	32.6746	15.5984	6.73041	1.23397	20.5143	7.53943	8.5142	1.87349	0.000375856	0.00994347
LOC107053523	172.64	167.273	114.056	117.682	191.842	154.737	85.0001	50.0487	65.5908	78.1655	56.8507	82.2741	1.13383	0.000376319	0.00994347
LOC107052094	0	1.0388	0	1.71864	0	11.961	14.7149	19.9876	10.1124	39.0184	17.1742	15.3403	-2.93602	0.000377039	0.00994347
DPH2	116.96	166.226	120.95	121.272	113.55	85.6771	214.085	244.278	328.837	232.467	229.41	233.769	-1.0327	0.000377366	0.00994347
DIO2	30455.6	59953.1	36949.3	15882.4	993.343	8713.21	1421.66	623.071	242.446	2048.97	13268.6	5082.99	2.75301	0.000381794	0.0100356
CD163L	2567.65	7119.97	3596.11	1058.82	2004.93	1664.9	1227.91	520.874	331.338	2110.56	1389.13	653.299	1.53083	0.000384144	0.0100728
LOC425940	87.8687	53.3556	43.2636	46.5745	24.7609	18.4127	93.7765	128.795	142.209	102.874	192.837	89.8091	-1.44985	0.000387656	0.0101286
LOC121107016	84.0149	27.7419	55.0631	73.0108	34.3061	79.6826	293.789	93.396	264.311	144.016	167.228	61.4424	-1.53043	0.000387952	0.0101286
GINS2	159.448	145.721	91.4371	142.392	118.317	128.2	152.258	231.017	462.115	191.345	449.031	307.454	-1.19014	0.0003882	0.0101286
LOC112530346	169.845	91.3566	129.801	65.7635	183.279	120.232	53.4401	36.7069	25.6815	63.7476	77.0585	25.5326	1.42836	0.000389824	0.0101413
LOC124417067	121.885	0.0339646	164.319	12.9917	12.3336	15.7396	7.27651	5.58324	8.8383	4.13089	6.4388	6.85081	3.04131	0.000393798	0.0102018
LOC107053795	6.54548	9.25511	19.6793	3.36263	21.0384	24.9452	2.45223	2.2384	1.16093	6.13345	2.15725	0.778118	2.45375	0.000397126	0.0102634
LOC121111474	86.8296	63.6313	41.2845	59.7241	68.7112	72.5317	36.281	20.0482	15.6583	28.7949	24.6671	29.1509	1.34106	0.000405479	0.0103527
ELOVL7	190.506	158.069	360.907	245.176	191.78	377.731	145.763	90.0058	128.881	125.483	99.7198	103.576	1.13604	0.000412858	0.0104568
MAN2B2	347.105	686.509	336.294	417.44	519.163	209.415	223.576	137.751	99.0328	324.963	151.174	129.206	1.23872	0.000419048	0.0105639
LOC121110316	91.5461	21.5911	63.9129	115.349	46.7205	75.1783	13.5682	34.2943	18.9412	16.4764	19.324	33.5532	1.59919	0.00042317	0.0106554
SLC4A10	140.478	142.682	75.6899	140.457	109.675	1081.65	64.5172	51.1617	52.3144	75.086	93.2057	96.8983	1.9626	0.000428353	0.0107455
NFX1	293.306	552.111	410.047	376.943	833.194	442.972	249.15	171.048	180.076	402.098	142.629	109.443	1.21306	0.000433337	0.0108229
FLT1	285.771	266.85	669.688	274.084	312.975	671.353	241.802	198.737	193.363	152.247	166.176	184.107	1.12612	0.000435869	0.0108475
ADSL	10298	17627.8	49869.5	6900.52	10752.9	5268.17	7225.67	6580.7	4101.78	6035.73	3302.65	8465.89	1.49578	0.000436336	0.0108475
TTC32	220.652	773.75	585.097	476.303	625.088	371.292	1018.94	1202.43	1972.23	909.283	971.182	492.238	-1.10504	0.000439502	0.0109011
BST1	5947.59	1307.48	7321.05	3980.25	4328.67	3263.68	1787.36	2162.83	792.499	2946.85	2189.9	1789.02	1.16406	0.000446024	0.0110374
CPED1	1559.45	634.236	1048.26	371.584	255.676	933.813	424.165	234.364	417.757	399.075	190.882	299.702	1.28848	0.000452303	0.0111601
KLF7	733.963	408.461	387.427	348.794	468.545	684.52	256.541	260.913	228.953	373.335	153.359	214.04	1.02738	0.000453054	0.0111601
PYCR1	381.046	590.086	256.631	459.575	313.91	1259.65	890.167	1038.18	877.988	1281.61	1472.77	1623.06	-1.13926	0.000454647	0.01118
AQP3	1085.76	578.831	1202.64	715.287	796.809	1407.87	526.357	284.345	356.781	912.259	213.407	339.901	1.13597	0.000454897	0.01118
LOC121107826	1.8053	15.4207	147.71	0.713096	0	4.24834	2.31377	1.11028	0.0198326	0.00536107	1.07288	0.842191	4.79916	0.000456432	0.0112049
LOC121107019	105.622	44.1685	94.3893	174.136	238.693	95.4179	375.649	451.792	344.496	141.986	191.956	526.068	-1.43218	0.000457979	0.0112294
DSP	1340.6	717.344	536.896	555.356	444.655	549.93	431.387	189.976	399.967	423.747	255.154	140.254	1.17133	0.00046223	0.0113086
LOC121111352	155.615	130.356	152.409	180.139	307.365	201.622	117.561	67.7518	21.2853	97.6888	45.0899	78.8185	1.39533	0.000467197	0.0113904
LOC107052903	88.8405	25.6817	60.001	43.0584	17.1162	19.308	7.40543	26.2854	5.64208	5.16691	3.29033	12.0327	2.07105	0.000468531	0.0113904
ACACB	256.495	374.608	1108.27	60.4298	1856.4	44.0149	3857.77	1942.03	4630.5	6415.18	839.43	1257.86	-2.35578	0.000478302	0.0115575
LOC121111309	13.1427	24.6368	22.6098	24.5749	38.2162	37.2406	13.1309	2.32546	3.42628	7.20536	9.62354	10.35	1.7827	0.00048056	0.0115991
DNAJC5	103.833	70.813	59.9763	57.0559	83.997	48.5353	13.5982	20.048	21.1672	54.4345	23.6017	21.3435	1.45407	0.000482977	0.0116314
LOC107054574	316.873	742.994	732.596	557.126	933.35	693.257	489.454	124.503	97.962	450.462	244.418	191.721	1.31438	0.000500261	0.0119409
LOC121109113	92.4145	81.0934	129.808	88.6906	129.801	143.334	44.8366	18.99	2.38428	61.6564	33.2403	43.7669	1.69436	0.000523941	0.0123963
HOXB6	73.2114	2.08591	0	2.47872	6.63266	3.38946	2.23997	0.00853372	0.00860339	0.00233535	0.00570571	0	4.88344	0.000529743	0.0124905
MCF2L2	156.569	106.757	254.708	145.828	168.903	204.311	83.8663	60.028	103.256	90.505	73.977	54.6938	1.15287	0.000531717	0.0124908
LOC112533088	24.485	24.6485	52.1389	25.4059	42.0119	35.3715	12.1781	10.0378	13.3252	14.3926	8.61898	14.6032	1.46936	0.000533874	0.0125213
LOC121113382	360.331	307.889	238.936	364.699	559.277	433.321	275.473	133.277	33.5243	131.67	186.469	138.699	1.33216	0.000535028	0.0125348
MCAM	629.228	482.338	429.716	381.339	497.185	502.254	312.294	243.156	106.836	357.906	168.35	234.643	1.03749	0.000539649	0.0126156
LOC121110678	49.0537	43.1097	39.3259	50.1052	42.9298	56.6449	16.8066	1.23479	0.101168	26.6567	7.54617	12.0087	2.11093	0.00054166	0.0126489
LOC107053924	280.077	321.251	966.647	639.763	772.988	1190.44	290.554	539.266	95.7411	250.981	168.364	259.472	1.37808	0.000545055	0.0126889
SELENOP1	30203.7	30356.3	36773.2	26338.1	34858.4	19582.5	16277.6	10104.9	3468.45	27512.4	7099.37	13067.3	1.19995	0.000545729	0.0126889
LOC121106438	152.933	75.9535	108.177	78.1725	53.3932	58.2547	306.242	342.953	86.85	88.5019	272.245	345.309	-1.45145	0.000546348	0.0126896
GEMIN6	242.444	247.317	210.433	261.959	198.479	136.941	217.923	502.931	613.302	327.112	431.992	567.055	-1.03573	0.000579008	0.0132484
AIPL1	149.023	148.815	110.119	199.559	143.124	238.888	274.958	376.404	759.772	161.529	302.325	414.53	-1.20932	0.000582332	0.0133014
SMAGP	154.694	155.992	217.336	171.392	124.983	125.491	283.399	358.612	596.491	223.229	286.234	254.254	-1.075	0.000583178	0.0133014
RP11-400G3.5	958.297	11921.8	21406.6	1030.67	2900.03	2318.32	183.972	234.463	70.1994	2309.06	2454.37	974.57	2.70253	0.000588597	0.0133825
DOP1B	696.127	731.724	1996.26	426.082	576.351	638.343	399.993	267.673	212.382	516.32	449.097	407.679	1.16813	0.000593403	0.0134188
LOC107052650	221.731	168.304	183.89	116.788	143.125	144.087	58.4882	45.6311	71.139	111.048	63.274	90.0008	1.1508	0.000594126	0.0134188
MIR1625	5.64115	8.20355	9.84425	3.42437	2.82481	10.7128	2.29213	2.15541	0.0163677	0.00443014	0.0108406	0	3.02588	0.00059481	0.0134188
DLX1	0	0.01389	3.93459	6.25855	5.75724	4.44962	8.73457	16.6829	28.7541	9.28597	9.71663	35.4283	-2.36872	0.000601184	0.0135119
LOC112533425	17.0611	20.4677	4.90281	0.742296	3.77258	10.6247	2.33418	1.11765	1.11865	1.03136	0.0153675	0.832254	3.02728	0.000604688	0.0135765
LOC107054776	15.0742	20.5157	15.7294	19.3591	12.3768	19.4787	53.5314	23.463	136.213	26.7784	62.1532	28.9509	-1.68325	0.000612104	0.0136809
GDF6	19.8532	2.08563	19.6793	23.0056	9.51116	10.5449	3.9811	251.369	119.897	93.5954	26.9083	12.6065	-2.57695	0.000613395	0.0136865
LOC121108974	148.057	167.291	273.387	197.729	164.114	238.805	119.015	71.1364	98.8973	104.909	68.6575	102.794	1.07205	0.00061951	0.0137883
PKD2	1052.84	467.988	804.389	397.111	685.188	408.406	476.224	201.062	164.598	419.628	262.645	230.284	1.1209	0.000619711	0.0137883
LOC121106829	5.69223	2.06555	5.91076	0	7.69267	0.800668	6.93889e-17	6.93889e-17	6.93889e-17	6.93889e-17	6.93889e-17	6.93889e-17	4.9327	0.000628195	0.0139015
FRMD1	551.93	225.799	506.445	260.928	271.944	259.883	228.206	190.869	46.8463	145.03	141.498	94.0735	1.29457	0.000640133	0.0140531
LOC107054327	32.9184	357.059	464.22	65.7276	44.7753	130.775	92.8242	9.04915	19.0245	28.8208	31.1277	56.6745	2.20099	0.000640261	0.0140531
LOC107053235	5.69291	2.06541	1.95805	1.68669	7.69336	2.61007	11.0713	11.1679	23.2176	9.28025	11.8278	24.1571	-2.02714	0.000645128	0.0141413
NPC2	5696.56	7623.98	3157.5	10519.9	16395.8	8039.56	10542.9	39947	11978.5	22751.2	11697.9	25407.5	-1.24993	0.000647788	0.0141607
SLC25A22	200.007	155.996	129.79	218.928	169.862	131.678	80.2295	66.6604	45.6763	120.299	55.7923	84.8204	1.14809	0.000654833	0.0142748
APBB1	291.521	236.036	168.139	166.885	190.834	319.338	248.321	502.976	938.737	497.838	255.209	603.843	-1.14993	0.000658654	0.01434
PITX2	37.6779	62.5998	58.0148	59.7516	77.3302	62.7875	79.3349	137.757	222.196	73.0715	514.109	75.156	-1.61886	0.000663119	0.0144005
LYG2	7348.75	774.857	1250.8	2845.77	1495.33	228.818	334.642	417.587	872.253	476.258	999.994	909.659	1.79766	0.000663435	0.0144005
LOC112532470	28.352	9.26468	43.3152	7.76377	22.9158	6.92861	7.04275	0.0549419	2.26416	4.10958	0.0364491	6.12297	2.5434	0.000668548	0.0144545
LOC121113189	35.825	56.4187	44.2531	27.142	60.1753	19.3128	8.64803	8.94863	7.86107	30.768	9.68344	9.34047	1.68064	0.000668971	0.0144545
CDHR5	79.1471	218.6	501.559	288.313	222.335	156.396	902.168	2803.82	330.218	887.67	200.572	207.006	-1.86181	0.00067062	0.0144545
STMN2	6.93889e-17	6.93889e-17	6.93889e-17	6.93889e-17	6.93889e-17	6.93889e-17	4.77384	2.25922	6.54944	4.10847	0.0356678	1.63859	-4.75517	0.000672281	0.0144593
SNX18	240.537	328.373	212.396	252.234	281.534	132.499	75.5204	51.2054	43.4889	181.987	78.2906	148.369	1.31999	0.000672855	0.0144593
LOC100857333	2925.39	2448.56	526.065	558.766	780.559	846.105	441.477	291.033	644.481	739.522	565.966	556.674	1.31942	0.000682946	0.014631
DPY19L3	173.621	135.462	112.095	99.2288	128.826	119.343	49.9044	30.0974	26.8037	89.4359	55.7379	68.6097	1.25793	0.000688844	0.0147149
MCM2	417.92	455.627	256.642	300.521	283.402	293.522	250.815	911.509	456.857	673.735	1813.38	588.254	-1.2253	0.000698298	0.0148874
LOC121110771	11.287	20.5071	18.6905	11.3559	8.54824	20.4154	3.70368	6.60023	4.45245	4.11877	2.18701	5.15888	1.7624	0.000701886	0.0149441
SLCO1B1	816.899	640.393	382.499	1174.29	536.269	1290.32	543.23	251.033	290.12	228.377	475.884	495.125	1.08366	0.000702348	0.0149441
MLKL	24.5064	16.4446	21.6241	32.559	31.503	39.0155	58.5042	68.8751	135.336	28.8416	56.8629	108.925	-1.46021	0.000704965	0.014985
ALDH6A1	2167.65	6919.89	3305.02	3809.81	3822.9	1596.79	1948.9	1628.81	559.144	2618.72	1154.51	1852.48	1.14706	0.000726744	0.0153571
CDT1	280.133	859.86	123.876	215.198	230.899	279.364	278.784	1082.48	922.354	666.544	1808.1	673.893	-1.44902	0.000727643	0.015361
LOC121111211	13.3898	1.04485	1.9571	4.40135	2.84569	0	6.93889e-17	6.93889e-17	6.93889e-17	6.93889e-17	6.93889e-17	6.93889e-17	5.02115	0.000738194	0.0155381
LOC121107020	128.337	60.5745	89.48	110.774	53.3878	135.413	364.421	202.125	372.091	161.513	207.98	103.424	-1.28614	0.000743228	0.0156288
LOC112533095	65.065	66.7151	86.5403	43.8133	117.449	67.164	31.5822	28.8768	12.3599	47.2707	24.6837	28.2427	1.36412	0.000752547	0.0157247
LOC112532657	8.42772	16.4281	33.4645	32.7302	1.84674	17.6649	4.78933	4.41594	3.3452	1.04678	6.36662	0.75616	2.37988	0.000770469	0.0159833
LOC107053804	7.48311	9.26142	3.9114	6.00297	54.6385	23.065	1.31058	4.3826	2.24527	0.0126709	4.25267	3.45579	2.67777	0.000774785	0.0160266
EDARADD	186.864	107.764	118	111.584	70.5685	116.706	25.7621	41.1177	22.359	95.5729	39.6902	49.6917	1.37186	0.00078022	0.01612
LOC121107309	136.872	41.0834	34.3935	81.7084	120.289	98.1886	31.5104	20.0462	3.49318	53.4077	20.404	23.9478	1.74045	0.000782932	0.01612
MZB1	86.9749	16.4538	25.5526	36	32.4238	36.2246	45.3365	111.125	576.912	79.2379	111.541	37.4415	-2.03824	0.000783559	0.01612
SMAD4	141.55	95.4484	117.023	108.102	87.773	71.5247	361.967	172.176	315.486	222.179	125.5	174.609	-1.14115	0.000787944	0.01619
LOC112532541	7.62394	1.04313	1.95865	7.17776	2.85118	0	6.93889e-17	6.93889e-17	6.93889e-17	6.93889e-17	6.93889e-17	6.93889e-17	4.83196	0.000790349	0.0162086
BGLAP	47.1284	85.1525	53.0938	80.9499	33.3484	67.2233	108.4	105.58	324.141	117.28	210.033	82.0375	-1.36657	0.000793508	0.0162579
FTO	68.9095	55.4137	51.1327	25.3399	65.8775	39.719	15.7862	18.8159	10.0742	26.6922	0.0727443	15.4223	1.80857	0.000794825	0.0162694
IQSEC3	289.636	146.779	515.339	220.572	58.1355	126.311	45.2233	47.8564	111.012	106.947	91.0896	72.7534	1.51282	0.00080409	0.0163976
CFAP221	0.881857	13.3185	13.783	5.18647	11.4732	7.9307	16.0635	22.3019	77.4187	47.2903	23.6391	20.4125	-1.96436	0.000807641	0.0164381
LIPC	356.638	249.379	262.555	267.186	245.248	103.289	425.661	360.94	612.252	722.032	608.812	327.865	-1.04229	0.000813166	0.0165349
MIR1674	2.81669	1.04266	5.91324	0	7.70124	2.6191	6.93889e-17	6.93889e-17	6.93889e-17	6.93889e-17	6.93889e-17	6.93889e-17	4.79656	0.000814966	0.0165559
LOC107054850	108.396	232.969	47.1718	561.986	164.09	493.699	373.569	813.859	1619.9	421.756	562.82	1136.62	-1.61519	0.000838024	0.0168448
SNX22	1073.59	624.987	360.868	487.673	584.967	690.616	794.216	978.275	3754.41	721.075	1529.62	1024.15	-1.203	0.000838059	0.0168448
LOC107049269	234.871	279.131	275.341	293.592	205.149	183.838	338.225	337.642	1063.14	260.27	474.884	710.103	-1.11305	0.000839296	0.0168448
SYCE2	121.634	121.121	161.262	138.772	275.856	273.394	287.143	306.533	803.154	219.125	304.484	651.947	-1.23554	0.000847723	0.0169812
LOC101751371	51.9126	52.3236	14.7268	27.1365	45.8134	58.4729	13.3885	20.97	8.96447	19.5173	12.873	4.11201	1.64313	0.000849529	0.0169859
ALPPL	92.3626	262.705	312.724	176.578	244.311	212.203	414.73	406.437	392.354	265.411	402.014	1173.03	-1.23116	0.000851421	0.0170079
J6367_mgt22	48.0292	88.2738	169.158	115.126	63.8859	190.339	318.505	207.714	551.993	144.039	310.844	190.846	-1.35186	0.000862527	0.017151
LOC121106554	7.47108	27.6995	29.5093	26.3915	18.1054	31.0294	4.97956	8.85481	4.51448	7.20321	9.61658	8.59318	1.661	0.000863216	0.017151
FGL1B	11.4741	5.12126	0	1.68645	1.88393	1.70084	6.93889e-17	6.93889e-17	6.93889e-17	6.93889e-17	6.93889e-17	6.93889e-17	4.92038	0.00086433	0.017151
LOC107054808	249.967	190.901	221.245	245.174	354.09	273.245	102.177	82.2369	36.8411	228.25	87.9365	106.18	1.25221	0.000869083	0.0172086
GHSR	310.319	789.09	252.705	252.999	409.402	192.62	813.392	1058	712.356	571.915	1004.33	501.719	-1.07862	0.000870565	0.0172086
CD72	10.4582	2.0719	2.94013	3.45532	6.6949	5.29976	6.382	20.0538	91.4868	18.5356	12.9434	10.0914	-2.3406	0.000871049	0.0172086
LOC421740	12077.1	11120.4	21436	11530.5	5825.9	3425.39	6440.21	6736.07	5364.07	3508.52	4911.52	3864.06	1.08555	0.00087664	0.0173032
ARHGAP39L	183.893	292.476	196.656	269.794	436.192	245.782	116.623	40.1262	22.4075	224.12	81.5018	99.3403	1.47438	0.000879373	0.0173254
LOC112532291	41.4522	58.5043	76.7081	34.1331	105.049	70.7602	20.7215	10.1174	45.2849	24.6815	10.7974	22.254	1.52458	0.000880803	0.0173377
SPIA3	339479	4524.76	37323.9	11931	11647.1	8183.52	14359.1	14592.5	8242.36	17226.7	6560.2	11137.7	2.518	0.000896749	0.0175874
LOC121110583	68.7982	87.2508	104.228	75.4606	239.664	137.984	52.1751	66.4617	17.9251	65.7901	31.1367	22.1022	1.47886	0.000900921	0.0176531
LOC121108086	35.816	33.8824	33.423	53.6704	65.9042	39.7554	11.0218	12.2349	0.107865	24.633	14.9909	14.5825	1.74613	0.000909231	0.0177836
LOC124417946	32.0638	15.425	30.4793	33.3895	42.9741	43.4108	19.163	8.93044	10.031	9.2683	14.9654	4.99827	1.54988	0.000920626	0.0179576
LOC121106612	875.344	1302.3	1334.41	1144.24	1742.6	593.18	798.488	559.576	115.763	790.939	373.086	494.121	1.15845	0.000943123	0.0182872
LOC121106979	36.7492	49.2622	61.9605	49.2037	41.0117	58.4054	199.014	126.57	174.339	63.807	111.501	53.7566	-1.29404	0.000947615	0.0183207
LOC121107745	4.6414	44.0406	10.802	12.2121	24.844	14.0825	0.115457	2.27652	4.43959	7.17366	3.23607	6.07826	2.20116	0.00094774	0.0183207
CLC2DL5	297.173	98.558	310.75	320.883	349.327	74.0895	112.994	91.071	117.738	58.659	110.386	90.7444	1.31798	0.000956265	0.0184689
GLRA2	7.52823	0.022581	0	39.5669	0	5.22271	6.93889e-17	6.93889e-17	6.93889e-17	6.93889e-17	6.93889e-17	6.93889e-17	6.13459	0.000961473	0.0185363
LOC112532976	0	7.18084	13.798	3.43136	9.57575	4.36128	14.9231	4.6138	286.388	11.3601	14.0474	11.7591	-3.14035	0.000964592	0.0185798
LOC101752071	31.123	30.7908	30.4811	18.3361	47.7717	30.0427	71.885	77.7808	70.0921	265.216	38.6907	45.2034	-1.58945	0.000981023	0.0188102
LOC124417815	5.61921	6.17393	19.7018	9.66455	13.393	1.63737	38.9474	14.5865	122.703	17.5226	30.0633	20.3855	-2.10675	0.000985133	0.0188575
SGPP1	82.0831	89.2689	73.7504	55.2858	102.158	31.6769	24.3754	20.0537	13.4558	47.2605	15.0774	38.6897	1.44372	0.000989437	0.0189025
INHBA	2238.39	6227.21	4828.24	4304.6	2411.45	3845.58	5375.49	6346.53	6735.45	3855.17	17255.4	11041.1	-1.08508	0.000990113	0.0189025
LEF1	39.6217	13.3774	32.4436	31.5823	63.0622	45.1461	67.0998	77.8139	293.927	57.6359	96.5037	76.9536	-1.56909	0.0010091	0.019197
LOC107053630	22.7203	5.15974	5.88298	18.5443	14.3171	13.2523	2.45022	1.15886	0.0449687	8.1647	0.0296383	2.56339	2.40079	0.00101942	0.0193421
TMEM150B	229.261	120.095	102.249	240.909	165.078	227.327	244.608	297.637	244.593	446.395	429.821	664.882	-1.10103	0.00102854	0.0194808
LOC124418215	0	6.11242	3.94563	0	0	1.75232	12.2796	4.57811	46.1842	10.3082	21.3952	3.23435	-2.99614	0.00104663	0.0197205
LOC107051602	4.67491	8.21253	10.8243	6.99003	1.86054	17.0211	30.481	13.4696	103.845	14.437	34.3111	14.372	-2.07383	0.0010478	0.0197205
LOC107049084	1.84248	0.0175676	3.92711	5.26742	9.59757	9.87653	3.95325	27.7417	17.8595	25.7158	60.8386	15.2839	-2.28238	0.00105497	0.0197792
SDCCAG3	139.582	146.762	203.563	202.206	161.27	127.255	274.896	264.318	580.942	227.342	362.292	266.261	-1.01005	0.00105714	0.0197792
GYPC	1782.91	825.127	2214.53	640.518	1063.06	1213.16	537.506	403.148	747.828	1118	322.738	620.89	1.045	0.0010609	0.0198324
LRRC20	33.0333	21.5674	18.6698	44.1023	18.0919	34.5372	47.6214	50.0594	95.4901	52.4806	62.2061	135.649	-1.37934	0.00106188	0.0198334
PPP1R1B	251.831	186.805	232.058	378.854	229.951	559.128	704	438.684	1579.8	739.55	290.595	512.878	-1.21349	0.00106701	0.019912
DISC1	203.871	104.687	82.5871	130.975	90.6269	93.6594	60.6739	41.1325	37.8524	85.3156	40.7676	27.249	1.26864	0.00107269	0.0199938
LOC121110318	45.3389	33.863	21.6208	28.971	25.7435	31.8285	3.86597	15.4577	14.3819	14.3834	11.7831	4.1339	1.54035	0.00107575	0.020009
LOC121110747	149.051	155.982	145.537	101.855	182.309	89.1977	60.8411	53.3507	71.0999	91.5132	50.4246	59.0505	1.09101	0.00107592	0.020009
LOC112531790	23.5433	19.5234	13.746	41.3819	20.9552	73.7925	102.244	41.2511	357.163	18.5629	108.292	110.427	-1.93217	0.00109461	0.0202692
FANCE	155.667	182.646	63.8956	110.671	105.898	179.608	84.2596	386.358	585.416	193.408	597.977	240.527	-1.38612	0.00109971	0.0203461
WNT4	445.341	259.646	320.577	231.075	190.819	196.208	643.114	588.451	302.402	305.524	877.782	657.789	-1.03777	0.00110457	0.0204184
KLHL32	35.9916	8.23695	21.6421	18.4679	0	17.685	2.44249	6.48941	2.23543	2.06206	1.10285	0	2.78119	0.00110789	0.0204623
LTK	146.218	125.21	71.7638	91.2883	263.509	121.984	39.0928	82.0474	62.2196	50.4124	53.6156	60.8115	1.23358	0.00111506	0.0205503
SLC6A14	2859.82	300.726	134.689	284.571	149.745	196.112	105.986	155.463	208.837	157.378	116.896	229.681	2.00985	0.00111894	0.0205957
LOC121109313	190.642	31.8562	128.821	37.5999	216.732	107.84	23.3047	17.8976	30.0679	70.9076	51.3928	34.2101	1.64367	0.0011249	0.0206879
LOC107056913	11.4617	3.08693	0.971299	1.6801	1.88146	4.42899	1.13529	0.00436854	0.00440413	0.00119735	0.00292289	0	3.73012	0.00113807	0.0208765
LOC419545	554.686	320.213	419.882	522.939	478.098	547.392	840.321	626.341	3465.29	494.79	755.768	660.991	-1.2669	0.00116345	0.0211852
LOC121106886	9.40399	9.25014	18.7001	9.60848	14.3256	12.3715	20.8458	28.897	37.7368	34.9662	31.0929	34.2776	-1.34262	0.00116374	0.0211852
ANKRD29	53.8186	73.8286	11.7759	12.1276	32.4233	51.3696	9.7742	11.1025	11.112	16.4289	13.8983	1.54154	1.87231	0.0011949	0.0215883
XDH	32590.2	18595.6	79119.1	15284.7	32631.1	11953.1	15711.2	14665.9	16092.2	10842.3	16378.8	12716.1	1.1381	0.00120311	0.0216699
RHAG	235.003	36.9875	207.511	44.6322	44.7806	239.005	46.1664	52.1247	42.2357	55.5219	17.2453	38.4978	1.67906	0.00121568	0.0218357
ELOVL4	7.52555	8.21635	11.8078	10.5717	3.77439	12.4486	4.62665	0.0346982	0.0349853	2.0564	0.0230977	3.52041	2.30329	0.00125289	0.0222574
LOC771012	39874.4	34206.8	77201.6	29857.8	29355.9	13561.5	27150.8	13234.8	15501.1	21546.7	19342.7	14462.3	1.01022	0.00125766	0.0223108
LOC112530232	32.1089	16.4406	31.4767	7.74556	34.3946	25.6446	9.60068	3.41071	1.21584	11.285	10.6571	4.19435	1.85333	0.00125875	0.0223117
FAM151B	173.565	213.443	136.675	147.591	188.004	167.992	84.9098	54.4471	5.73321	116.161	42.9357	66.8188	1.46701	0.00126962	0.0224676
CLCA1	19.8055	43.0275	0	28.2358	7.57919	19.4408	22.2334	118.715	189.671	61.7398	127.481	22.8905	-2.19378	0.00128368	0.0225866
LOC112530238	3.73279	8.20453	8.85616	4.31956	4.74714	11.6184	20.6882	23.2947	26.6072	10.3159	24.6293	18.8005	-1.5657	0.00128993	0.0226594
MORN2	7.5318	5.14886	4.90485	4.2957	12.4409	16.1045	36.3857	26.6857	31.1165	64.7155	14.0196	8.35737	-1.82967	0.00129407	0.0227136
ANKRD66	76.4482	50.2978	47.191	36.7936	91.6786	51.2387	118.089	64.5552	382.883	92.6034	128.668	143.839	-1.39411	0.00129986	0.0227597
ITPRIPL2	218.932	111.877	111.107	100.968	129.77	177.807	63.2648	55.5676	55.6164	93.5705	49.3585	77.9925	1.10294	0.00130554	0.0228407
LOC121109486	29.279	11.3164	15.7218	12.1825	34.4102	31.0463	14.0294	3.38288	2.29771	8.20566	0.0467886	2.47264	2.10864	0.00132507	0.0230885
LOC121107355	25.4582	14.3946	31.4727	22.7994	47.8029	18.4816	9.65783	8.86557	0.0884142	12.3161	8.56884	6.81219	1.77417	0.00134217	0.0232923
LOC121111957	3.7266	11.2711	21.6884	3.40953	1.86189	5.2378	25.7091	25.6277	25.6506	123.245	20.4448	7.48566	-2.25476	0.00134645	0.0233478
GTSF1	601.819	1060.06	746.368	653.87	323.447	334.103	444.7	337.496	136.839	331.197	300.139	229.423	1.06332	0.00137166	0.0236621
LRRN4	645.158	16.4642	1.94184	24.4048	1.84042	6.88547	3.83255	13.2268	6.7156	12.3234	15.9707	0	3.7246	0.00138107	0.0237759
LOC420734	19.8167	12.3336	9.81758	26.4851	21.9668	17.6701	3.74289	3.38819	12.0203	2.07875	6.41696	4.23229	1.74071	0.0013934	0.023941
LOC101748700	49.0204	44.148	61.9505	85.3744	62.0282	60.1174	113.183	105.55	253.086	150.167	92.2481	95.8008	-1.15691	0.00139427	0.023941
PPM1E	103.694	240.127	186.832	155.48	320.725	168.839	63.3991	74.447	109.956	126.485	102.881	60.6789	1.12717	0.00139637	0.023941
LOC112531640	15.0194	56.4074	29.4917	43.9976	50.6204	21.995	9.74399	15.4308	0.097227	16.4218	3.289	12.9235	1.8933	0.00141897	0.0241584
ICE1	232.966	332.492	257.632	230.189	296.789	334.299	173.688	106.652	45.7321	212.867	107.232	142.186	1.09432	0.00142311	0.0242098
HEMGN	17.8398	52.3416	34.4019	62.4441	107.967	43.2659	136.186	118.845	173.276	82.3165	203.563	93.2259	-1.34078	0.00143452	0.0243845
AASDH	526.334	739.912	851.593	368.977	797.82	507.488	421.687	378.548	133.511	484.416	190.876	243.13	1.03357	0.00145733	0.0246847
ENC1	280.119	258.637	255.655	435.954	209.89	805.961	153.278	197.596	131.207	254.023	138.32	156.679	1.12291	0.0014579	0.0246847
LOC107052401	72.5595	184.71	216.355	107.118	185.158	143.222	60.6692	55.483	10.175	126.383	20.4614	17.7817	1.64112	0.00146699	0.0247995
LOC121110802	4.7025	0.0179949	1.95359	10.7214	0	14.452	16.0241	49.7675	28.9017	18.539	7.60559	51.6689	-2.41506	0.00147403	0.0248811
LOC101748649	131.161	113.906	85.543	60.5113	161.35	55.5727	280.728	312.988	226.706	257.137	146.922	127.44	-1.15176	0.00149265	0.0251545
PIK3R2	714.047	989.293	685.381	1020.38	978.16	926.698	540.923	407.508	112.426	738.465	302.343	519.914	1.01899	0.00150454	0.0252954
LOC124417332	24.4718	60.5146	36.3789	10.3634	51.5627	55.8197	14.5705	10.0525	12.2511	23.6126	8.62723	11.0742	1.56733	0.00151269	0.0253535
LOC121107662	14.3242	5.12957	3.92912	3.47018	0.917369	0	0.00795913	0.00434955	0.00438499	1.01913	0.00291019	0	3.98165	0.00154772	0.0257007
CDC6	47.124	111.807	27.5113	49.136	71.5827	76.0949	90.2033	127.736	191.06	115.221	231.425	142.993	-1.2282	0.00155523	0.0257525
FANCG	109.44	92.367	70.7884	117.83	99.2465	87.5034	46.5712	220.97	360.982	183.106	338.631	228.65	-1.25548	0.00157954	0.0260839
DGKH	131.168	103.649	70.7879	61.398	106.888	114.11	42.5859	26.7532	43.3506	53.4721	30.0716	65.2663	1.16495	0.0016035	0.0264017
LOC107054855	59.4957	22.605	17.6791	32.4519	64.9638	43.3418	50.1721	83.3856	432.608	37.0754	119.011	86.3574	-1.74632	0.00160586	0.0264017
LOC112531328	21.7497	6.18573	12.7777	6.9064	23.9161	16.8252	9.20507	0.0479635	2.24771	4.10291	1.10831	0	2.36037	0.00163313	0.0267334
STPG3	126.366	152.916	232.089	149.369	130.711	178.642	238.474	203.298	589.811	315.779	285.158	309.995	-1.00124	0.00163603	0.0267489
DMRTB1	10.3374	6.18627	11.7916	13.1408	11.426	37.5359	0.0866682	0.0465324	0.0469197	2.0643	8.416	4.36413	2.50929	0.00163938	0.0267489
CXCL13	10.4136	6.16541	0.966677	6.11362	12.459	7.06057	8.84142	10.1605	195.478	19.5788	15.1078	8.33883	-2.5588	0.00166328	0.0270569
LOC121110099	139.602	132.392	138.65	85.1183	208.094	145.015	78.8982	77.6591	23.495	89.4555	55.7654	50.4472	1.17462	0.00166511	0.0270661
LOC107055190	57.5209	77.9823	61.9476	80.9259	59.1524	50.3288	187.089	104.458	285.285	98.7699	121.165	82.0499	-1.17778	0.0016675	0.0270768
LOC121110876	6.61111	1.04958	2.93873	10.7017	2.83086	9.84642	0.029299	1.10171	0.0160653	1.02716	0.0106408	1.7757	2.84203	0.00166953	0.0270768
LOC121110429	3.68445	75.943	17.6734	146.219	82.0776	121.339	25.1971	10.0635	6.77821	24.6435	20.3094	0	2.35198	0.00168417	0.0272322
CELF1	143.378	197.013	124.878	113.295	166.064	113.997	71.742	62.2182	84.4058	84.3309	42.9492	76.2414	1.02335	0.00168543	0.0272322
MXRA5	330.786	30.8238	22.5912	22.6624	21.8775	19.2686	9.87559	13.3527	13.3644	24.6458	2.23493	24.1733	2.34582	0.00169189	0.0273161
LOC121109934	13.2917	9.2242	0	7.02442	2.82424	8.88706	0.0228218	0.0124301	3.18681	0.00339673	0.00830543	0	3.39862	0.00169316	0.0273161
LOC124418051	0	4.11525	1.95349	11.6314	4.76027	9.8612	9.96466	23.3054	20.0293	43.1317	18.2522	14.4486	-1.97607	0.00170275	0.0274503
HEPHL1	55.5976	39.0332	272.492	53.4808	65.8117	52.9304	26.7333	25.541	22.2621	60.5818	8.66902	6.64907	1.83724	0.00171564	0.0276315
LOC124417952	199.911	215.541	155.344	537.123	273.846	852.88	507.269	716.214	2080.95	564.723	828.614	786.984	-1.29498	0.00174067	0.0279155
LOC121107930	87.7119	86.2128	145.56	74.6266	77.2725	95.4925	125.477	200.995	482.985	112.152	219.746	163.471	-1.20166	0.00174415	0.0279379
EHD4	989.769	220.676	335.311	219.559	392.203	353.641	312.044	143.301	141.208	202.625	168.313	137.778	1.18379	0.00174762	0.0279645
RPE65	81.1683	79.003	50.1416	30.6108	90.7136	37.9076	33.7399	2.37096	16.7233	25.7012	16.118	29.2461	1.56968	0.00175144	0.0280049
MIR6619	2.82499	3.0789	2.94925	3.53419	2.85941	1.72069	0.00795913	0.00434955	0.00438499	1.01913	0.00291019	0	3.30163	0.00178045	0.0283845
LOC107054812	181.092	231.924	179.946	176.593	307.346	151.118	127.443	65.5942	54.5693	178.895	59.0236	62.3937	1.16349	0.0018245	0.0288082
LOC107055331	3.75899	5.12797	2.94255	1.67129	1.87802	10.843	14.647	12.2736	33.0747	9.28218	11.834	15.3909	-1.85031	0.00182952	0.0288467
SLC4A1	734.098	201.173	343.187	128.127	220.397	387.342	84.1255	148.772	220.966	162.506	80.4749	147.311	1.2538	0.0018399	0.0289257
PRSS56	6.93889e-17	6.93889e-17	6.93889e-17	6.93889e-17	6.93889e-17	6.93889e-17	0.0835107	2.23805	5.44147	3.08211	2.15702	1.6646	-4.37627	0.0018437	0.0289644
VANGL1	827.199	893.894	3933.45	1212.69	1190.91	2699.78	1188.76	412.056	392.42	1445.08	643.185	504.293	1.23006	0.00184908	0.0290277
LOC121107007	6.6048	11.256	0.967824	7.0478	3.79026	7.0915	57.6816	9.02587	28.8706	5.18402	40.6355	13.5506	-2.05472	0.0018526	0.0290618
GPR4	24.4756	29.7765	20.6322	52.8445	54.4427	45.1428	77.8959	95.4692	125.449	104.903	52.5993	71.0004	-1.21004	0.00185998	0.0291351
PEX11A	1586.58	2845.77	3265.71	1609.92	5049.31	476.407	7012.89	5589.24	3052.78	9127.6	5256.68	4131.26	-1.20385	0.00186224	0.0291493
ARHGAP27	813.177	443.359	601.805	645.078	523.884	671.164	783.237	885.002	3309.88	614.103	985.137	1033.62	-1.04092	0.00187498	0.0292442
LOC121107023	126.401	73.9179	178.005	166.208	108.771	91.875	379.135	211.036	463.185	205.739	310.837	100.836	-1.16342	0.00187689	0.0292442
LPL	205.126	31.8436	61.9514	18.272	9.46882	29.037	26.3339	8.96076	4.5718	22.5914	9.69208	10.1954	2.09886	0.00187739	0.0292442
LOC121111494	268.02	80.0796	79.6303	80.7044	12.3293	400.26	43.712	75.2183	11.2738	57.5652	31.1231	10.9212	1.99828	0.00187909	0.0292442
AICDA	6.93889e-17	6.93889e-17	6.93889e-17	6.93889e-17	6.93889e-17	6.93889e-17	0.157111	4.5031	34.707	2.08341	0.0548272	0	-5.83886	0.00188236	0.0292519
EXFABP	63157.9	1220.25	4688.57	3055.54	2264.46	751.415	2293.14	2571.43	943.634	3396.35	2573.66	2654.93	2.3801	0.00188514	0.0292741
GUCY2D	3.7903	2.05975	6.90893	1.71169	0	1.72501	6.93889e-17	6.93889e-17	6.93889e-17	6.93889e-17	6.93889e-17	6.93889e-17	4.50323	0.00190291	0.0294227
MINPP1	105.625	118.023	167.185	84.264	186.152	72.3828	60.721	46.6713	23.4797	82.2443	35.434	65.1692	1.22267	0.00190584	0.029447
C6	35842.1	14172.4	18218.5	9184.69	5707.56	4513.9	8634.77	5439.4	5071.89	5894.82	6969.57	7094.61	1.1642	0.00191987	0.0296212
AKAP12	467.902	551.067	118.958	480.788	325.387	458.964	251.518	190.986	208.905	221.137	142.62	152.349	1.04142	0.00192252	0.0296409
LOC121109756	54.7472	37.9807	38.3447	19.1801	83.1381	24.6379	16.9829	7.87499	7.88259	26.696	16.0746	14.5376	1.51013	0.00193753	0.0298297
LOC121107694	4.71739	4.10901	0	3.47653	3.80648	9.92282	0.015462	0.00843549	1.08367	0.00230855	0.00564013	0.880378	3.2469	0.00194036	0.029852
LOC124417001	6.93889e-17	6.93889e-17	6.93889e-17	6.93889e-17	6.93889e-17	6.93889e-17	4.78354	2.26228	0.0555613	9.19943	0.0365535	3.41802	-4.78449	0.00194792	0.0299041
PRR18	16.9419	15.4143	15.7208	23.7245	37.2813	30.1364	53.5911	41.1795	138.519	29.8648	66.4522	44.4213	-1.41992	0.00196735	0.0301381
FAM43B	33.0075	47.1831	28.5095	27.1786	50.6323	16.6662	9.78177	4.54835	11.1166	26.6571	9.66696	3.26455	1.63357	0.00197934	0.0302787
LOC121107803	2.78701	0.019158	31.5938	1.64695	0	0.773834	6.93889e-17	6.93889e-17	6.93889e-17	6.93889e-17	6.93889e-17	6.93889e-17	5.65577	0.00199537	0.030421
MIR1697	0.910586	2.06076	1.96096	4.45365	7.71561	0	6.93889e-17	6.93889e-17	6.93889e-17	6.93889e-17	6.93889e-17	6.93889e-17	4.57089	0.00199683	0.030421
LOC121108717	419.74	814.792	535.925	566.007	475.226	227.973	277.068	305.214	37.9746	259.19	207.967	226.096	1.20991	0.00203638	0.03091
ATP6V1C2	257.648	137.523	71.7627	195.212	102.071	108.677	221.457	282.047	330.029	206.771	420.116	366.62	-1.06496	0.00207439	0.0313105
LOC121109912	55.6079	77.9983	54.0695	60.557	119.347	110.647	43.5721	24.4888	27.8181	55.4872	8.67775	26.4877	1.35516	0.00207718	0.0313141
C4orf45	458.405	754.273	589.022	478.894	759.648	580.93	289.206	185.478	16.856	540.908	144.778	160.033	1.43656	0.00209246	0.0314466
RAB33A	13.1777	13.3538	27.5571	21.1539	12.3786	12.3095	14.9169	36.7302	103.063	17.5279	40.7796	105.732	-1.66619	0.00209829	0.031475
PSRC1	39.5872	52.3363	50.1501	45.6684	62.0568	45.063	74.359	112.143	193.122	62.7756	145.721	71.8033	-1.15991	0.00211114	0.0316217
LOC124418010	78.8747	9.25892	0	2.47486	3.75821	1.61521	2.29213	2.15541	0.0163677	0.00443014	0.0108406	0	4.21078	0.00211577	0.031669
STEAP2	149.525	8.24999	9.80846	13.8929	9.47389	41.5708	11.9569	4.5117	4.51611	16.3979	2.21185	5.05811	2.35877	0.00215298	0.0320479
LOC112531190	5.74264	3.07107	1.96476	0	0	1.74655	65.5773	16.6982	0.121096	2.09603	29.9316	4.08323	-3.19139	0.00216366	0.0321402
LOC121107014	46.2024	49.2649	49.1639	60.6861	30.4904	73.5159	211.068	108.84	154.377	68.9463	90.0898	72.6482	-1.18703	0.00216726	0.0321716
RBPJL	331.542	14.4113	60.9512	139.884	1.84034	27.2271	18.2084	23.2261	2.36696	9.28295	38.3672	7.55402	2.52794	0.00218652	0.0324129
TESC	97.136	118.016	102.263	104.551	81.0791	168.165	183.714	219.853	390.925	171.793	168.343	209.786	-1.00096	0.00219361	0.0324956
AOX2	22.6242	17.4647	18.6734	40.6133	15.2283	32.8003	101.872	55.5795	40.1256	23.6999	41.8785	153.803	-1.49496	0.00221902	0.0327146
FGF23	96.1211	137.558	1173.24	295.208	380.758	212.966	144.56	98.8694	23.5225	265.265	83.6667	83.8146	1.71306	0.00223133	0.0328288
LOC424919	496.262	192.963	682.498	135.165	127.807	317.428	86.5361	150.973	120.058	116.243	219.616	115.551	1.27001	0.00226108	0.0331464
INSC	24.7287	2.08014	4.90422	8.77904	6.65858	5.22324	0.0470668	0.0254959	0.0257059	0.0069336	1.08112	5.43372	2.82264	0.00227787	0.0333028
TBCEL	730.068	945.18	951.874	998.344	1645.28	981.488	499.567	340.911	26.8583	923.548	236.972	344.219	1.39787	0.00231796	0.0338034
MIR1804	26.3945	29.7624	27.5299	30.7634	31.4958	30.0614	16.7346	5.63171	0.0966609	14.3757	6.47505	13.8112	1.60766	0.00233291	0.0339983
BMX	1.81894	7.20191	4.90044	28.5195	7.60501	16.9091	0.063915	0.0344918	4.33462	2.05625	0.0229611	3.52158	2.62689	0.00234499	0.034107
ABL2	1928.98	5248.19	1005.93	4713.3	7030.37	4442.49	10712.7	7401.27	9141.24	7912.89	5819.48	8347.53	-1.01752	0.00234899	0.0341174
LOC112530948	1.85036	0.0156192	0.970835	0.783657	1.87966	19.1829	6.93889e-17	6.93889e-17	6.93889e-17	6.93889e-17	6.93889e-17	6.93889e-17	5.07386	0.0023874	0.0345587
LOC112532592	30.1467	29.7796	60.0037	33.334	50.6025	39.7756	15.8569	25.4263	15.5876	19.5368	11.8405	14.5019	1.24072	0.00239871	0.0346527
LOC121109513	6.93889e-17	6.93889e-17	6.93889e-17	6.93889e-17	6.93889e-17	6.93889e-17	4.74564	2.25026	5.4645	5.12269	0.0331343	0	-4.61817	0.00241417	0.034806
LOC101748182	9.55833	4.10057	0	1.69443	0	4.45554	6.93889e-17	6.93889e-17	6.93889e-17	6.93889e-17	6.93889e-17	6.93889e-17	4.77856	0.0024343	0.035026
CAPN6	139.808	86.1804	36.366	55.3199	40.0368	20.163	25.4644	23.3063	7.91678	16.4741	18.2526	37.937	1.54049	0.00244005	0.0350386
LOC121106877	217.893	191.92	255.675	143.129	295.868	247.612	155.37	84.4516	45.7168	172.754	86.8661	97.5861	1.07212	0.0024483	0.0351336
MYOZ3	137.743	44.1676	261.63	77.2226	95.4022	96.3166	152.259	197.739	240.102	280.811	216.585	714.015	-1.33764	0.00245426	0.0351957
BHLHA15	333.177	92.391	41.2731	240.982	84.877	151.185	53.8724	253.29	420.114	487.552	512.374	1245.93	-1.65455	0.00246687	0.0353531
LOC101750153	9.3823	6.18796	23.615	25.629	29.6637	4.27142	52.2278	32.2855	41.1558	63.7458	43.9631	43.6458	-1.48134	0.00247132	0.0353792
LOC112531491	83.8999	78.0223	12.7555	264.911	48.6009	284.263	23.3009	26.7289	32.2729	20.6022	43.9237	77.4886	1.7811	0.00247487	0.0353971
HADHB	9937.66	18235.3	21250.1	8227.6	31109.1	3716.3	44116.9	26014.3	36744	62877.2	17702.7	24971.4	-1.19981	0.00249306	0.0355864
AKR1D1	2383.68	8427.4	1312.74	3804.54	2639.54	2456.34	2754.67	1611.05	909.148	1468.83	2118.04	861.379	1.11256	0.00254529	0.0360454
LOC112533189	4.68239	10.2471	10.8289	4.3129	7.63389	6.15231	38.6339	22.2412	42.0465	3.12681	15.0717	28.2964	-1.75193	0.00256741	0.0362174
USP53	127.342	99.5625	164.231	88.661	157.486	122.892	58.361	50.0043	42.3052	116.146	26.8878	45.3079	1.16313	0.00256751	0.0362174
LOC121110893	20.6579	187.744	0	103.69	108.79	208.13	43.1615	23.2815	22.2041	17.4952	10.7884	2.36783	2.38697	0.00257055	0.0362366
LOC121109149	10.3856	10.2589	11.8076	12.3731	2.81547	7.02024	22.1118	10.157	149.105	8.27242	33.2624	14.3597	-2.10464	0.00258112	0.0362433
SP5	79.1981	193.896	51.1127	60.5068	102.103	138.926	171.601	203.231	272.216	118.324	334.351	298.138	-1.15904	0.00260338	0.0364371
CACNA1B	5.63054	0.0215576	1.94983	7.90068	11.4843	19.777	10.0268	21.1887	60.8693	14.4351	35.3629	51.5956	-2.0319	0.00263747	0.0367447
LOC112533349	13.1935	3.11149	39.4019	9.58303	8.55154	11.4418	36.6793	22.3601	196.99	23.6965	16.1891	51.3322	-2.01661	0.0026407	0.0367447
BATF	118.878	69.8075	103.251	86.0678	104.972	128.29	157.086	140.035	859.316	128.611	195.145	125.699	-1.39233	0.00264926	0.03684
LOC121106856	15.0405	17.4655	43.2961	21.0381	7.57195	46.2188	4.98739	4.51388	3.42501	15.3787	6.45395	10.3547	1.7203	0.00265522	0.0368714
SUSD4	1.82342	8.21756	9.83356	14.169	8.5783	13.3462	25.5836	33.2616	35.4902	41.1101	12.9455	16.1344	-1.54124	0.00268235	0.0371326
LOC422177	82.0523	59.5454	106.209	71.1162	95.4354	115.04	132.782	96.7577	678.328	55.5919	240.113	228.636	-1.43457	0.00271137	0.0374419
LOC101750993	13.1919	9.25578	7.85174	14.939	31.6125	9.64477	16.117	76.4474	101.898	8.2739	42.9031	45.3548	-1.742	0.00274359	0.0377268
ANKS1B	61.3755	32.8564	38.3449	17.4151	63.9943	42.4322	5.11582	7.87819	18.8499	25.675	21.3852	13.6566	1.46049	0.00274596	0.0377268
LOC107049862	295.275	456.618	112.078	263.655	243.335	157.275	202.172	706.087	957.699	319.924	916.366	373.255	-1.18505	0.00274803	0.0377268
TNR	6.93889e-17	6.93889e-17	6.93889e-17	6.93889e-17	6.93889e-17	6.93889e-17	0.0957269	8.65991	2.25569	4.10614	0.0340485	2.53727	-4.63784	0.00276029	0.0378229
LOC121106750	80.1555	91.3394	53.0821	100.203	145.122	89.2865	58.1361	38.8811	13.4929	54.492	37.5363	41.1005	1.19631	0.00277036	0.0378406
COL4A4	41.421	78.0166	115.052	76.3534	103.051	255.111	163.159	273.141	576.368	169.746	257.276	192.574	-1.2857	0.00279606	0.0380596
LOC121107373	1.85946	2.06364	7.89248	8.11009	0	0	6.93889e-17	6.93889e-17	6.93889e-17	6.93889e-17	6.93889e-17	6.93889e-17	4.77832	0.00280832	0.0381655
LOC112532320	42.3818	52.3625	67.8432	109.975	64.8667	139.068	184.823	104.494	233.289	341.417	123.336	112.897	-1.20538	0.00281785	0.0381746
LOC124417876	14.1312	8.23542	12.7754	14.0205	21.0215	25.7927	37.8348	30.088	153.781	25.7479	27.9476	24.662	-1.63679	0.00282206	0.0382077
RND2	115.012	164.219	262.561	171.293	467.759	143.135	619.878	426.384	450.077	622.265	381.64	250.757	-1.05455	0.00283017	0.0382932
LOC101748951	31.3126	7.20542	6.86895	14.0793	2.80728	13.2658	28.1469	47.7153	104.002	20.6058	23.6583	29.0019	-1.73519	0.00286108	0.0385905
LOC112532060	26.3285	100.549	105.236	71.1616	66.7843	77.8172	26.7157	9.0213	9.03022	71.8516	19.332	9.23827	1.62008	0.00286553	0.0386264
LECT2	71.8251	30.801	31.459	16.5441	27.6421	48.7093	25.1428	10.0526	16.6238	7.22543	14.9956	6.7141	1.48571	0.00288006	0.0387254
LOC101747771	1.86599	0.0121763	0	0	5.77166	9.12291	17.063	8.99388	53.9014	6.20641	17.1635	4.95021	-2.65614	0.00288313	0.0387425
FGG	1.01163e+06	340285	372563	355811	196936	135008	139357	200912	60593	229339	271679	153831	1.19215	0.00288971	0.0388067
USP13	13.2989	2.07596	2.93684	3.42733	12.47	5.262	0.041777	0.0226574	1.11782	2.04718	0.015113	2.66749	2.55864	0.00289674	0.0388521
LOC121111468	249.023	235.018	391.396	139.589	358.863	171.435	109.392	95.5087	15.7437	213.85	113.603	53.7835	1.35919	0.00289939	0.0388521
KIAA2013	586.733	632.162	395.29	698.744	682.339	480.969	356.055	204.372	60.1978	549.172	186.575	249.179	1.11402	0.00290406	0.0388753
LOC121106851	311.361	167.295	222.237	180.102	190.841	213.093	397.663	279.908	810.951	536.906	137.322	502.761	-1.05231	0.00292417	0.0390757
CERS1	251.842	257.595	252.714	200.276	358.847	360.86	111.959	72.2984	70.1437	212.867	78.327	241.001	1.09473	0.00295262	0.0393086
PNPLA2	2822.35	3090.02	5744.75	2638.23	2993.61	1338.58	1819.99	1213.61	456.912	3113.42	1300.26	833.986	1.09197	0.00296999	0.0395156
AVD	3706.19	66.7515	163.207	70.9752	60.0414	27.2217	38.0151	47.8921	185.35	145.004	97.5664	125.953	2.67679	0.00298996	0.0397462
LOC121107178	104.745	71.8479	98.342	59.6682	97.3567	61.8154	47.2769	20.1025	19.0156	58.5864	42.8518	31.6292	1.1671	0.00299101	0.0397462
LOC107049176	0	0.000982157	0	0.91556	0	0	0.122037	10.884	3.37099	0.0174232	4.29466	6.95387	-3.98351	0.00299897	0.0398274
LOC107053391	3483.35	173.481	174.023	327.631	292.897	274.818	234.637	159.97	232.246	225.26	363.245	104.29	1.83983	0.00302571	0.040133
LOC121113106	8.56174	4.10828	0.970639	3.47968	7.67877	0.792199	23.0345	26.5663	44.115	2.096	17.1752	4.94403	-2.17512	0.00303449	0.0401844
LOC121108961	7.54969	6.16397	7.86893	7.02343	7.63788	5.25483	4.58386	2.19726	0.0298622	0.00804228	2.13042	0	2.15863	0.00307825	0.0404756
MAD2L2	25.4082	47.2069	48.1851	40.3837	57.2849	53.9859	53.7383	117.627	113.298	88.4654	107.172	87.3137	-1.057	0.00307946	0.0404756
LOC101748697	7.52577	9.2375	5.88947	8.77192	6.65655	16.0782	11.1946	27.7421	46.4477	16.4808	21.4685	28.2898	-1.47164	0.00308158	0.0404756
LOC121109890	10.3458	18.4553	5.8827	11.3763	13.3545	22.2551	27.0747	25.7062	2.38932	12.3903	12.9818	407.834	-2.56453	0.00308357	0.0404771
GJA3	182.089	83.1563	249.802	114.167	67.6924	195.513	71.7247	82.1112	53.4102	86.3828	52.5708	63.3364	1.12257	0.00309561	0.0405728
MIR1661	4.73556	2.06438	1.95869	5.33971	0.9238	5.37033	0.0154314	0.00841883	0.00848756	1.02216	0.005629	0.880442	2.91375	0.00309651	0.0405728
MICAL2	381.216	149.855	482.884	107.059	96.319	102.415	137.045	48.9755	83.3636	80.237	49.3872	117.464	1.35209	0.00317498	0.0413995
LOC121107827	0	3.10848	66.0755	0	0	0	6.93889e-17	6.93889e-17	6.93889e-17	6.93889e-17	6.93889e-17	6.93889e-17	6.54447	0.00319779	0.0416215
LOC121106512	3.77692	1.04259	7.89242	3.51335	0.924647	2.61963	6.33021	8.98891	62.6005	9.28426	12.9046	3.23124	-2.34499	0.00321091	0.0417093
LOC121107323	114.196	59.5425	79.6481	66.7231	92.5776	82.2244	46.1232	23.424	35.5939	52.435	27.9232	48.8962	1.07504	0.00321228	0.0417093
LOC124417152	11.2624	11.3149	13.7535	31.7728	26.7441	31.9639	23.4025	27.8986	111.977	80.2065	27.9618	90.1076	-1.50597	0.00321635	0.0417371
LOC112533092	81.211	39.0145	63.9271	41.2383	49.616	31.7208	12.2851	3.47324	4.5842	44.1155	23.5214	11.0276	1.62276	0.00323218	0.0419172
LOC121109666	4.63132	47.1725	36.3904	28.9784	34.3652	30.944	40.3759	71.0862	107.673	86.3928	75.0421	74.4896	-1.3155	0.00324545	0.042064
ADAM8	72.7353	30.8071	54.0936	28.8988	35.285	37.0892	11.0987	4.57959	21.0603	17.4854	26.7064	18.87	1.36696	0.00325332	0.0421381
LOC112531626	59.3865	101.581	73.746	79.9633	86.8467	80.4574	131.443	128.865	307.537	92.6055	150.091	174.723	-1.03049	0.00325848	0.0421381
LOC107049257	32.0711	74.8181	13.7464	21.8794	30.5309	14.896	37.9732	93.2335	80.0276	53.5129	132.796	94.2522	-1.38524	0.00327923	0.0423744
GJB6	23.4852	75.9795	2.92481	265.575	474.522	227.333	16.0922	81.8618	16.8142	52.4387	33.2663	42.8286	2.13295	0.00332132	0.0427645
GNG13	24.5308	32.8146	17.6908	20.172	15.233	26.5616	29.408	58.8131	63.2834	57.594	61.0694	37.578	-1.16326	0.00335645	0.0431395
ABHD12B	1570.54	2607.68	841.718	3968.21	2220.62	3449.59	7553.76	4636.63	4801.8	1736.29	8129.26	3314.21	-1.0414	0.00340035	0.0433888
LOC121108945	0.87233	68.5256	2.92858	14.9265	1.84923	2.50053	1.25621	2.203	0.0318866	1.03593	0.021063	4.45919	3.25314	0.00340202	0.0433888
LOC121110376	0	4.10297	0	13.6265	1.88449	1.70223	6.93889e-17	6.93889e-17	6.93889e-17	6.93889e-17	6.93889e-17	6.93889e-17	4.86962	0.00340956	0.0434593
PATL2	484.899	307.889	211.4	290.812	571.686	417.387	205.852	561.929	1623.31	293.193	1977.43	878.656	-1.27813	0.00344754	0.0437841
LOC112530134	5.5998	24.5844	16.724	6.91778	14.3169	12.3524	8.06251	0.0455322	0.045911	5.11758	2.15809	0	2.33277	0.00344927	0.0437841
LOC112530406	68.8661	44.1508	79.66	60.6107	48.6372	85.8659	136.182	121.059	228.696	69.9788	126.502	119.847	-1.04653	0.00345986	0.0438412
CXCR7	463.324	140.624	185.841	163.358	165.053	305.152	116.708	161.966	63.4662	111.089	69.7459	140.55	1.10008	0.00347611	0.0439695
LOC107053670	235.729	3552.85	418.876	6737.65	2302.67	5854.02	10588.8	9870.52	6781.03	14529.7	8709.31	5827.79	-1.55958	0.00350881	0.0443311
LOC107054317	5.62128	9.23744	5.88949	6.97489	6.65663	19.7126	20.7675	38.7208	23.3622	32.8954	22.532	11.8259	-1.45737	0.00351189	0.044344
LOC121108734	80.1508	101.597	165.235	31.4511	108.801	94.5975	80.5887	268.673	568.518	98.7862	197.276	262.936	-1.34297	0.00353544	0.0445892
LOC121108622	112.255	66.7327	98.3293	104.563	179.492	85.7012	84.522	51.0219	13.4949	58.6019	31.135	13.4941	1.35743	0.00354661	0.0447038
LOC121107125	6.59914	2.07584	3.92298	15.2079	10.5387	0.770273	0.0361947	1.11024	0.0198159	1.02942	3.14349	0	2.71322	0.00355914	0.0448094
LOC107051630	103.68	335.561	340.252	208.214	246.198	311.315	188.094	99.9778	42.3951	147.069	71.8924	152.554	1.13726	0.00359858	0.0450849
SDCBP2	82.0269	116.989	80.622	106.322	148.913	119.394	165.528	206.553	471.931	98.7846	201.549	227.794	-1.0675	0.00364092	0.0453652
DNAL1	61.3637	49.2559	33.4221	38.6161	47.7173	40.6371	12.277	19.9391	1.25033	34.8962	11.8344	16.2624	1.48135	0.00364117	0.0453652
LOC124417289	51.882	22.611	77.7079	26.2249	51.5312	70.8588	70.7741	74.5136	338.384	67.9216	116.864	110.41	-1.37034	0.00365474	0.045465
FGF3	32.4991	0.0197255	0	0.760063	5.71434	0	6.93889e-17	6.93889e-17	6.93889e-17	6.93889e-17	6.93889e-17	6.93889e-17	5.72378	0.00368733	0.0457969
TCP10	0	6.13475	4.92408	5.34596	1.88685	1.70804	3.91716	18.8447	35.2602	5.1776	4.37761	28.5041	-2.22599	0.00369069	0.0457969
PAX5	50.1614	14.39	10.7981	17.5039	27.6922	17.6164	17.3843	64.5231	546.457	11.3621	35.4863	14.3161	-2.31471	0.00372754	0.0461479
LOC121110372	0	0.00191099	0	1.84972	0	0	2.49131	3.33451	3.33735	2.06838	4.26813	3.42614	-2.91284	0.00375279	0.0464071
LOC101748004	32.1809	11.3088	18.6848	21.1398	9.4998	11.407	3.73313	6.62511	1.20101	12.284	1.13075	5.12952	1.76328	0.0037766	0.0466322
LOC121107148	74.4924	74.9288	85.548	71.114	108.813	119.474	242.999	154.39	360.852	115.231	124.409	118.899	-1.06163	0.00377748	0.0466322
COLEC12	385.912	124.208	147.485	231.117	186.057	352.97	80.4265	87.7889	166.556	149.123	124.332	80.3828	1.05155	0.00380374	0.0468758
PMFBP1	67.8472	78.0231	64.8794	178.517	125.002	277.149	185.063	556.037	247.894	85.4204	393.358	504.649	-1.31658	0.00381251	0.0469296
SKA3	61.3051	153.828	20.6253	42.9586	32.3909	69.8768	65.9706	135.516	290.904	104.944	225.032	163.562	-1.37028	0.00382098	0.0469809
RAI14	455.709	201.167	302.871	235.46	149.766	390.062	139.855	103.345	103.436	177.928	98.6789	236.636	1.0114	0.00385026	0.0472426
LOC121109995	10.3252	28.7008	38.395	6.88642	9.49827	14.0873	7.19039	1.19921	2.29799	9.22566	3.252	6.91393	1.81527	0.00385104	0.0472426
LRRC74A	16.1543	9.22729	5.8938	0.753976	9.56221	2.54477	3.43329	0.0230648	0.0232545	1.03138	1.07776	0.832184	2.64337	0.00386734	0.0474157
TJP3	1016.8	1631.75	1377.65	1656.54	2505.99	4881.51	2771.16	3025.66	9946.54	2426.46	6437.84	3374.18	-1.09814	0.00387289	0.0474566
GATA3	143.384	109.824	126.847	118.59	159.383	167.183	267.613	167.796	1000.51	143.014	228.381	169.388	-1.25936	0.00388734	0.0476067
HIST1H2A4	16.9653	17.4513	13.7569	22.9061	16.2076	23.0461	30.5353	45.4949	52.1538	48.3311	32.1973	32.4661	-1.12094	0.00389997	0.0477342
FGF4	20.0491	5.13672	0	1.65196	1.87043	5.28528	0.0155752	0.00849703	2.12852	0.00232534	0.00568121	0	3.57965	0.00392217	0.0478866
LOC101750889	548.244	280.163	147.482	208.208	207.051	197.1	79.2276	45.6841	187.626	176.878	130.76	92.3991	1.15534	0.00395715	0.0480791
MTSS1L	85.8308	50.3154	83.5804	91.3989	120.282	101.724	56.9647	35.5795	28.9822	50.3885	23.6582	56.6421	1.07734	0.00396664	0.0481673
GZMK	450.991	187.828	273.367	162.445	338.793	311.273	216.115	66.765	194.365	114.19	115.808	147.306	1.01281	0.00398693	0.0483666
TWIST2	32.095	16.4435	18.6713	16.5898	37.258	39.0299	34.3343	26.8121	209.469	23.7017	87.8798	88.2474	-1.55104	0.00398754	0.0483666
LOC769646	160.317	113.946	304.855	200.338	307.332	229.025	328.484	214.445	1335.13	391.908	350.576	334.729	-1.16681	0.00399815	0.048468
LOC101750844	1.93166	0.00191826	0	0	0	0	4.79801	1.17925	6.56621	2.07059	2.17567	4.30609	-3.05267	0.00403554	0.0487568
CKS1B	187.649	918.348	160.263	287.32	270.035	229.797	318.866	747.237	914.508	666.533	1124.33	703.943	-1.12393	0.00408917	0.0491841
TSPAN18	32.9859	65.6382	22.5992	50.1587	33.3773	37.9957	20.5155	7.87392	6.78171	33.8614	6.50722	13.667	1.4361	0.00410999	0.0492733
LOC112533410	93.398	47.237	107.195	72.8904	96.3967	91.0912	176.294	121.113	306.449	127.565	135.106	152.391	-1.00196	0.0041103	0.0492733
ISL2	172.608	117.019	190.769	151.09	240.515	250.345	305.348	296.541	970.784	180.043	583.042	165.074	-1.15512	0.00411907	0.049351
IGLL1	6839.04	1084.79	3977.63	5324.1	6224.9	3459.1	2486.79	11317.3	69126.2	5212.91	11737.5	1131.94	-1.90832	0.00412147	0.0493523
COL8A2	49.0224	60.5494	47.1908	68.5892	74.462	56.568	53.7972	114.393	206.489	89.5094	121.137	159.397	-1.06209	0.004142	0.0494882
LOC107049554	26.3613	65.64	33.425	38.6413	40.0737	42.4437	9.88978	5.67778	6.78549	27.7232	11.8301	30.2795	1.40846	0.00417774	0.0498599
LOC124418343	39.6122	40.0259	30.4729	24.4907	45.8186	60.2732	26.3688	4.56992	14.4537	27.7144	5.4394	7.57384	1.47569	0.00421123	0.0502318
LOC121108627	10.3391	7.20965	8.83636	8.68563	26.7995	26.7279	8.17767	4.41555	0.0562715	0.0150078	5.32084	2.52086	2.06771	0.00422492	0.0503115
LOC112530021	0	0.000984445	0	0	0.969099	0	4.74182	3.32267	3.32541	0.0133135	2.16415	3.44414	-3.3914	0.00423304	0.0503804
LOC121109495	21.6561	20.5453	50.1782	31.6446	38.1989	17.5721	15.6958	7.8479	11.1374	16.4388	11.7997	9.34994	1.30782	0.00425291	0.0505332
LOC121113118	2.75285	3.11394	19.6691	20.2379	40.2151	21.2602	12.6442	2.26077	1.17655	2.06905	1.1151	0.758985	2.36826	0.00426801	0.0506289
LOC112533354	2985.53	2269.05	2811.38	2857.93	2097.48	8051.56	5307.35	4370.24	15607.3	3293.56	6205.34	8801.51	-1.04841	0.00428366	0.0507183
LOC112533558	54.9101	30.7688	12.7671	5.10114	21.9399	13.1522	18.58	87.6676	164.074	72.0052	24.7619	76.221	-1.67254	0.00430923	0.0508635
LOC121109310	32.0515	13.3768	36.3824	47.5427	36.2589	52.2926	14.5467	8.94983	4.56606	15.4188	3.30033	28.6532	1.51968	0.0043237	0.0509809
LOC107054953	29.2753	9.26796	25.5702	27.2891	30.5702	14.9386	4.99348	4.51682	9.95957	16.4024	8.56981	2.42694	1.53398	0.00440489	0.0516837
PAX2	4.77475	0.00975069	3.94435	0	1.90241	1.74679	7.34028	8.87133	12.1329	7.20684	6.45869	5.9254	-1.89927	0.00441022	0.051698
LOC124417212	2.79194	8.19303	0.968703	6.1642	0.913728	13.5277	1.19268	0.016132	0.0162643	2.04154	1.06755	0	2.7286	0.00443992	0.0519533
S1PR4	32.039	25.6803	30.4725	36.8737	49.6451	69.1811	59.7631	89.935	97.7655	120.317	50.4587	106.269	-1.10198	0.00445966	0.052156
LOC101751200	5.58734	9.2628	3.91104	39.887	29.6451	21.2534	52.351	56.6401	30.1344	141.824	30.0979	35.8287	-1.65685	0.00447569	0.0522865
LOC121111691	49.9047	170.354	356.033	100.944	154.587	130.803	64.4869	84.3205	95.4548	81.2456	32.249	50.425	1.23639	0.00449496	0.0524257
LOC121110448	7.55093	2.07653	2.93637	12.4636	9.56866	6.16296	20.7524	2.37471	50.811	12.3732	32.1061	25.7036	-1.80339	0.00450101	0.0524404
LOC121111240	147.088	393.017	249.766	221.403	319.71	271.46	132.371	86.6566	5.73381	203.578	90.0696	96.7418	1.37993	0.00452967	0.0526889
LOC112531715	24.7194	6.17297	18.7166	1.62193	0	3.42315	2.31411	0.0197256	0.0198876	2.04471	1.07296	0	3.16536	0.00454274	0.052784
LOC769223	48.1168	37.9821	35.3912	33.3154	34.3265	75.3758	46.4837	93.2893	113.313	52.4918	113.599	170.724	-1.15532	0.00457879	0.0530028
LOC124417315	20.6715	72.8454	58.0171	45.6318	97.4265	45.0287	32.6644	23.3334	16.7501	18.5312	32.1066	21.3619	1.22692	0.00459659	0.0531232
ENDOD1	142.49	65.7062	168.179	66.6721	83.9499	106.102	43.8561	55.4945	51.1226	71.97	30.0859	48.7935	1.06903	0.00462141	0.0532958
TPH1	56.6032	19.5358	105.263	42.1131	54.3937	40.5995	43.1478	12.3031	25.4911	9.28789	17.1748	10.1309	1.43394	0.00464884	0.0534272
LOC112533561	19.8006	8.24112	38.3847	18.4193	8.53494	29.2877	19.7572	65.4519	95.3348	47.3254	49.3281	43.6	-1.38127	0.00465263	0.0534272
IQCF6	0.90104	0.0152603	20.7507	0	2.84495	0	30.2694	12.3271	26.6457	31.8643	15.0665	24.8429	-2.50195	0.00468806	0.053691
F2RL3	81.1648	47.2253	72.7734	70.3368	46.728	57.442	36.3651	21.1718	38.8134	34.9605	12.9496	30.8386	1.09863	0.00473011	0.0539561
KCNQ2	0.961505	0.000984134	0	0	0	0	0.123903	6.603	15.177	3.09791	0.0436854	1.60714	-4.03494	0.00473057	0.0539561
LOC101750511	2.77052	5.15118	20.69	6.07544	15.3225	5.21725	4.62665	0.0346982	0.0349853	2.0564	0.0230977	3.52041	2.32861	0.00473227	0.0539561
SPINK5	305040	376342	506037	218715	137481	92709.8	202954	101527	57093.6	211085	124078	96161.4	1.04525	0.00473373	0.0539561
LOC124417881	73.5731	36.9771	57.0233	79.1103	64.8743	129.343	200.468	112.231	276.465	100.829	165.072	92.334	-1.10101	0.00474227	0.054003
LOC107049678	2.78245	12.2813	1.95125	16.1051	5.71162	1.65614	2.33282	1.11716	0.0229982	0.00620949	0.0152148	2.66664	2.56678	0.0047433	0.054003
LOC124418379	111.321	135.441	73.7383	78.1374	75.356	130.956	47.3913	33.38	9.06187	50.3919	46.0887	75.6397	1.20375	0.00475268	0.0540577
FGA	1.31216e+06	418066	608503	421232	248256	202542	193919	253959	90349.4	351570	356526	248498	1.10294	0.00476337	0.0541507
LOC121110094	0.906707	0.0134419	0	1.69551	5.76092	10.9381	9.87565	22.0959	22.114	17.4771	6.50644	10.1808	-2.1528	0.00477577	0.0542345
LOC101747602	71.7329	83.0911	36.3691	65.0837	33.3546	39.7041	29.0562	14.5242	10.1284	43.1382	23.5812	15.3057	1.2745	0.00479372	0.0543809
HPSE2	1811.14	964.703	950.874	1273.34	5417.81	647.087	3331.64	3321.01	8127.61	6281.54	465.336	9634.25	-1.49371	0.00481535	0.0545116
ABHD3	753.745	412.572	808.329	681.156	585.933	239.46	1794.29	770.657	651.339	2580.61	429.951	1007.93	-1.05522	0.0048941	0.055229
ALDH1A3	304.797	135.484	187.819	186.314	183.222	91.8139	91.2032	88.8386	76.7305	52.489	134.967	99.3702	1.00196	0.00490881	0.055366
SERPINB5	55.0707	3.11243	14.7473	12.2443	7.58873	0	2.4404	0.0426089	2.23436	1.04116	6.32212	1.6717	2.68092	0.00494313	0.0555812
LOC124418344	6.52301	26.6819	44.2799	21.9221	25.7628	28.3155	36.7318	66.6428	180.621	68.9192	46.1583	24.623	-1.46059	0.00494336	0.0555812
LOC121108680	21.6462	40.0135	39.3394	24.5223	28.6089	47.8649	19.1232	5.64208	3.45075	0.0262991	19.1822	15.5385	1.66882	0.00498258	0.0558184
LOC121108267	6.93889e-17	6.93889e-17	6.93889e-17	6.93889e-17	6.93889e-17	6.93889e-17	0.0841947	6.50113	2.24098	2.06347	4.24828	0	-4.41163	0.00499067	0.0558525
ADGRD1	248.772	17.4843	3.90743	8.59371	5.65298	26.3901	0.168278	7.785	6.70402	16.4041	14.9	1.55972	2.68566	0.00499599	0.0558525
SLC16A4	58.5069	61.5602	37.3559	21.8132	51.5327	66.4141	14.7447	18.9113	15.629	40.0555	21.4435	17.0546	1.21137	0.00502441	0.0560539
DDR2	195.28	182.67	131.757	159.915	133.57	233.549	216.658	187.78	333.413	230.432	285.175	915.353	-1.06473	0.00510023	0.056636
LOC107053897	30.1377	65.6495	56.0601	24.4739	36.2381	56.6617	31.2348	6.78882	6.7957	25.6863	20.3461	13.6272	1.35944	0.00510965	0.0566821
LOC121110590	7.55321	6.16265	3.92266	19.7532	0	2.55223	13.5824	17.8352	37.6396	14.4262	18.266	42.2244	-1.8341	0.00512652	0.0568124
MEGF9	309.436	285.288	239.933	203.821	299.669	171.44	152.978	74.4882	16.856	204.618	82.5892	129.376	1.19036	0.00512666	0.0568124
MT4	30448.1	7731.76	44371.6	9070.41	7179.08	2809.05	33136.9	59679.4	45262.9	70006.3	39799.1	16036.3	-1.37706	0.00514772	0.056979
LOC112531563	41.4596	30.8182	44.2389	50.0371	120.373	68.1235	36.2152	13.4291	29.9432	27.7624	7.59801	26.5795	1.32266	0.00515227	0.056979
LOC121107763	0	9.17483	0.973872	1.70601	5.76989	0	6.93889e-17	6.93889e-17	6.93889e-17	6.93889e-17	6.93889e-17	6.93889e-17	4.61771	0.0051628	0.0570601
SCEL	435.775	0.0348866	1.94181	0	5.65218	6.88485	0.114565	0.0611271	0.0616396	8.19155	6.38287	7.88349	4.27277	0.0051649	0.0570601
CERS4	174.643	96.4688	62.9186	64.0456	72.4941	105.246	32.9878	33.3887	52.1992	40.1258	51.4354	64.3745	1.06535	0.00525488	0.0578171
LOC121108878	135.926	70.8247	106.211	112.588	38.1101	50.2775	70.8478	238.65	358.66	154.305	213.296	125.754	-1.17517	0.00525882	0.0578309
LOC121109910	25.5356	16.422	17.7016	11.3415	12.3798	15.0022	4.91741	2.30362	2.30623	12.2924	8.52693	3.33934	1.52481	0.00527672	0.0579687
DIRAS2	99.2855	21.5796	21.6155	48.3947	26.6821	20.204	16.9662	17.7237	17.7386	15.4275	12.8849	6.7029	1.4375	0.00534443	0.0585038
LOC121106569	0	0.000982157	0	0.91556	0	0	5.88788	0.0518285	6.53972	2.06753	2.16787	1.64398	-3.51687	0.00535323	0.0585703
GBE	36.8677	18.4858	15.7211	31.7384	21.9402	13.1526	19.7909	36.7739	248.084	28.8406	73.9641	27.1974	-1.65171	0.00543096	0.0592104
LOC121108597	63.1843	55.4324	65.8808	76.4841	73.4844	79.6201	53.1699	43.2232	26.7272	29.8374	30.034	14.38	1.0704	0.00545179	0.0593474
LOC121107013	49.1103	21.5749	45.2461	27.1759	30.5217	31.8035	93.4954	72.1896	129.795	35.0089	53.6523	66.7476	-1.13045	0.00546625	0.0594748
LOC121108946	3.80734	1.03644	4.93479	0	1.90228	0.832627	6.93889e-17	6.93889e-17	6.93889e-17	6.93889e-17	6.93889e-17	6.93889e-17	4.14228	0.00548898	0.0596318
LOC107053945	37.6977	23.6353	40.3092	32.414	65.8872	88.6875	12.2991	17.7682	6.79538	43.0991	18.2208	5.81671	1.46649	0.00550157	0.0596783
BPIFB3	103.671	257.608	72.7389	164.179	459.053	1030.89	829.279	1025.88	481.318	1226.04	1488.75	404.026	-1.3852	0.00552965	0.0599528
SGK494	5.59301	10.2818	9.82031	18.4921	6.62989	42.9228	29.3738	32.2828	76.48	23.6902	32.2126	78.2067	-1.53114	0.00557596	0.0602284
BOLL	3.76407	2.06745	1.95677	3.48654	1.88055	10.8688	8.68714	17.7262	37.3901	7.22801	8.63504	8.4399	-1.84227	0.00559046	0.060283
TNFSF11	84.8922	83.1296	113.099	75.5352	101.175	52.9389	42.5263	30.0469	77.4987	24.7121	40.7314	19.5293	1.11905	0.00562552	0.0605213
LOC100859509	2.86564	0.00663982	1.97016	2.70465	0	0	2.59431	4.48882	10.9812	6.17322	3.26356	8.64682	-2.16321	0.00563427	0.0605389
TAF5	295.255	294.532	289.103	282.094	309.197	247.538	231.823	124.394	35.7433	215.959	77.2617	150.75	1.03834	0.00568063	0.0608247
LOC121109477	78.4055	41.0576	28.5016	11.2387	58.2434	52.2092	17.0064	13.3666	18.8556	28.7495	2.2367	14.5234	1.50132	0.00569367	0.0609039
LOC107053808	32.9699	44.1354	50.1516	51.87	59.1916	46.8512	24.2905	25.5091	24.4324	27.7577	22.5142	9.24775	1.09202	0.00570303	0.0609167
LTBP2	57.4436	82.1431	33.405	243.373	932.666	421.923	390.609	1971.53	419.107	933.958	508.177	1523.82	-1.698	0.00576766	0.0614211
SYNDIG1L	3.6846	41.0711	3.90733	93.3443	128.984	82.3508	81.7902	462.628	111.27	126.548	86.9319	455.219	-1.90445	0.00582267	0.0618236
AIM1L	0.90487	2.06464	0	0	16.4457	1.70426	6.93889e-17	6.93889e-17	6.93889e-17	6.93889e-17	6.93889e-17	6.93889e-17	4.86265	0.00584134	0.0619913
LOC121111449	0	1.02915	0	0	0.947913	4.61644	9.68964	8.88105	25.1334	4.13767	3.28179	0	-2.84544	0.00589053	0.0624826
LOC107054460	15.1626	9.23679	14.7691	1.62283	8.58192	4.32172	5.73907	1.14246	2.2154	1.03782	1.09394	0	2.20938	0.00592636	0.0627157
LOC427353	18.8051	40.0158	39.3379	22.7459	43.9243	43.3916	32.1516	8.95512	5.66989	15.4213	8.62581	8.45872	1.38638	0.00594134	0.0627591
HIST1H46L6	9.3805	26.6505	31.499	3.3528	13.3367	17.6862	73.8202	43.3233	42.2565	23.6901	64.2418	25.5384	-1.4153	0.00594671	0.0627591
CXCL13L3	8.54609	2.07076	6.89154	7.09846	0	4.39802	1.50558	13.4411	109.018	8.26725	8.67085	15.2783	-2.40686	0.00594864	0.0627591
C6orf58	5.6531	11.2524	0	15.2586	1.86974	0.776129	0.0225092	1.09281	0.012361	0.00335065	0.00819247	1.79418	3.23716	0.00595964	0.0628378
LOC121106930	2.74584	9.27307	12.7624	10.3793	4.70271	144.515	12.9102	3.38586	7.71257	1.05267	1.13161	5.12458	2.5159	0.00600226	0.0631086
LOC124417663	166.216	81.0711	57.0222	104.698	7.55957	40.5389	27.9216	45.3034	21.1601	13.4008	35.3061	6.64952	1.60511	0.00604653	0.0633886
ANKRD2	66.9543	51.3347	148.532	79.1037	54.3598	49.4122	127.799	112.234	310.85	93.633	121.178	200.49	-1.10229	0.00606647	0.0635049
LOC121107106	4.71929	4.10825	3.93051	0.782354	5.74194	6.24984	0.0296305	0.0161138	2.1563	2.04152	0.0107601	0	2.39658	0.0060725	0.0635372
LOC121113226	34.8463	34.9181	59.0012	58.0013	65.862	86.817	25.5231	14.5335	6.81853	33.9178	25.7212	37.8722	1.22738	0.00614697	0.0641606
GRID1	76.3852	107.741	67.8402	101.111	47.6618	120.373	23.3125	25.6321	68.6814	63.7266	31.126	22.1161	1.14928	0.00615879	0.0641908
LOC112533522	121.645	70.8476	96.3498	55.1785	540.475	89.1719	39.0915	117.374	27.9196	76.0933	37.5826	48.7477	1.48703	0.00617687	0.0643481
LOC107049632	131.084	367.298	83.5632	147.602	107.791	152.057	182.642	409.643	232.355	300.358	569.045	344.274	-1.04255	0.00620737	0.0645722
LOC124418077	1970.53	1366.99	3377.81	2178.61	3420.23	2604.12	1701.95	914.966	201.335	2289.55	772.923	1418.29	1.0312	0.00624832	0.0649355
LOC107052441	37.6995	21.5844	43.2623	71.3421	51.5383	58.4214	23.0589	23.2915	6.8081	23.6498	18.2453	27.5086	1.20616	0.00626269	0.0650222
CELF2	129.337	40.0552	71.7797	59.6816	96.4103	67.1538	30.4802	22.3041	68.6204	28.8146	35.3775	24.7276	1.14097	0.00630717	0.0653581
LOC107053323	0	4.13769	17.704	52.5674	4.71548	13.2207	4.72782	2.24455	2.24663	4.10247	2.16124	0.772824	2.44817	0.00631117	0.065368
LOC121107472	1.83236	2.07666	5.89511	7.02433	18.2629	6.16158	105.507	36.596	21.1987	12.3794	6.53714	2.35596	-2.14814	0.00633073	0.0655191
LOC107052653	59.3398	104.705	43.2395	216.269	399.075	222.027	107.923	76.5994	57.8488	70.9753	60.0625	56.4354	1.27998	0.00634231	0.0655524
LOC107051747	71.7511	45.1637	61.9594	48.3137	50.5741	24.6175	36.142	9.01155	16.7306	21.6024	11.861	33.5825	1.22397	0.00634974	0.0655524
NSUN7	179.679	18.5092	10.7907	40.3611	28.5805	20.1805	12.2574	10.0717	22.1253	15.4303	20.3207	11.0452	1.69936	0.00638293	0.0657323
LOC101752305	483.866	656.803	324.481	497.326	877.981	1318.73	876.932	465.404	6622.23	2537.49	395.662	696.901	-1.47896	0.00639915	0.065805
SYTL1	253.79	124.202	159.292	136.114	238.596	275.123	358.789	218.871	1191.75	226.324	293.769	287.622	-1.11767	0.00645427	0.0662911
LOC121106646	22.5928	9.27423	42.2932	25.4083	49.6755	52.3285	33.133	53.399	166.369	67.9021	105.001	71.8777	-1.30059	0.00648163	0.0663987
LOC121110475	6.93889e-17	6.93889e-17	6.93889e-17	6.93889e-17	6.93889e-17	6.93889e-17	0.0792803	6.4873	3.3037	0.0115219	2.15338	1.67162	-4.28723	0.00650799	0.0665117
LOC124417967	10.3278	12.3319	2.92776	29.1864	33.4981	14.9912	3.741	3.38726	9.86814	4.12451	4.31012	6.01182	1.69173	0.00659371	0.0672602
LOC121110447	85.864	55.4348	113.11	67.6398	60.0968	52.9679	56.6571	20.0734	37.7203	41.1188	18.2884	5.77971	1.27497	0.00660679	0.0673618
GCNT2	514.052	1182.19	69.7887	677.554	1665.42	292.512	579.298	185.528	200.125	250.986	180.156	327.197	1.3524	0.00662892	0.0675235
LOC121110763	66.0166	57.4843	85.5591	43.8214	88.7769	83.164	15.9832	27.7355	5.71227	61.6048	2.24493	34.3813	1.51905	0.00666872	0.0677688
CSRNP3	0	1.03638	3.94437	2.65389	3.84559	0.832897	6.93889e-17	6.93889e-17	6.93889e-17	6.93889e-17	6.93889e-17	6.93889e-17	4.12623	0.00668332	0.0678532
LOC124417080	36.8247	6.19568	40.333	32.5485	25.7519	29.1769	13.1158	0.0863583	0.0870915	8.22651	4.33635	18.3606	1.9306	0.0067022	0.0679614
LOC124418188	75.4379	99.5392	99.322	60.535	142.265	54.706	62.8477	50.9778	15.6999	58.5883	23.6468	11.7834	1.24867	0.00671514	0.068016
LOC121106996	21.6827	24.6285	19.6599	21.9458	26.7322	24.7666	72.6902	34.5057	74.3096	29.8571	43.9729	39.3138	-1.07379	0.00675244	0.0682335
LOC107052216	199.037	173.445	228.143	98.2757	244.329	221.098	125.026	64.4865	22.4053	150.122	75.0723	108.83	1.09123	0.00675974	0.0682752
LOC124418129	72.3307	0.0259671	2.92968	0	0	3.39615	2.23997	0.00853372	0.00860339	0.00233535	0.00570571	0	4.70278	0.00684755	0.0690005
LOC124418141	0	4.08863	1.96385	0	5.78812	1.74037	6.93889e-17	6.93889e-17	6.93889e-17	6.93889e-17	6.93889e-17	6.93889e-17	4.25209	0.00687108	0.0691729
GPR50	1531.16	267.891	318.58	1184.87	229.909	1067.41	223.91	513.887	100.195	379.536	409.425	334.858	1.22904	0.00689002	0.0692484
HBAD	4932.7	945.212	3632.5	537.642	865.47	4407.35	649.497	928.255	2161.06	1413.25	523.19	709.836	1.26261	0.00689099	0.0692484
LOC112532493	138.54	0.0300191	0.961112	0	0	0	0.0155745	2.12745	0.00856603	0.00232524	0.00568097	0	5.5737	0.00691003	0.0693331
LOC107049676	11.2678	14.3837	21.6363	24.6711	33.4747	11.3902	10.7824	5.59571	4.51177	9.24608	2.21018	10.3741	1.43429	0.00691272	0.0693331
LOC112532794	44.3072	47.2168	38.3379	34.1627	73.5237	81.5101	36.2627	24.4427	16.7568	26.7413	23.5981	23.0848	1.07819	0.00692715	0.0694318
LOC121107349	21.7139	17.4512	29.5224	12.212	19.0857	10.5045	6.13083	8.8416	3.41604	14.349	3.27074	5.072	1.4105	0.00695226	0.0696001
LOC121107328	192.363	326.356	397.274	384.941	390.31	507.68	152.087	176.551	56.8514	154.301	136.184	400.487	1.02924	0.00697062	0.0697191
SLC25A48	15.9541	29.7858	224.398	6.83741	4.69962	3.3573	7.35756	18.634	11.0625	2.08672	1.14705	10.3211	2.47517	0.00699291	0.0698773
GABRE	18.9977	0.0221821	11.8106	0	0	19.7452	0.0155132	0.0084633	0.0085324	2.0341	0.0056587	0	4.16639	0.00704992	0.0702386
ACE	829.77	161.136	105.198	3.33022	93.459	0	57.8527	25.5828	13.4684	2.09831	12.9511	67.2736	2.73045	0.00705188	0.0702386
LOC107054403	13.1541	34.859	15.7218	31.7508	17.1508	21.1994	70.362	104.086	17.9428	52.462	41.8497	36.7049	-1.26777	0.00705588	0.0702459
C14orf180	43.3313	7.22637	10.7894	58.8095	39.0718	284.89	12.3068	11.1914	21.0787	1.0652	27.7835	32.82	2.05668	0.00708612	0.0704493
LOC121111318	137.746	107.763	101.277	100.133	121.196	131.785	95.659	50.0054	26.8101	94.579	39.7186	34.1105	1.03746	0.00712117	0.0706674
LOC121111402	109.365	293.456	25.5384	299.05	164.126	164.44	308.978	522.864	252.373	256.146	330.191	753.164	-1.19813	0.00713702	0.0707268
LOC101750341	100.059	43.1275	62.9295	54.417	68.7062	79.6248	39.9494	53.0727	10.1501	16.4862	15.0853	41.2422	1.2125	0.0072209	0.0713614
LOC112530730	0.921841	0.0091355	2.95554	2.66321	1.90515	2.67891	6.93889e-17	6.93889e-17	6.93889e-17	6.93889e-17	6.93889e-17	6.93889e-17	3.9988	0.00723767	0.071429
CACNA1G	4.62637	16.4622	9.80608	21.7835	1.84035	379.192	13.3778	8.95247	11.1505	6.19896	14.9899	22.4844	2.48006	0.00724744	0.0714388
LOC121107390	1.85771	1.04315	1.95863	5.33883	8.66903	1.70499	0.0155132	0.0084633	0.0085324	2.0341	0.0056587	0	2.90542	0.00725427	0.0714618
SYT14	100.959	104.662	144.585	70.245	56.2619	30.7774	49.7128	22.3185	53.2427	37.0345	39.6627	30.7489	1.12271	0.0072898	0.0716101
CNTNAP2	480.9	19.5421	27.5072	4.20255	29.5116	14.8378	17.1096	7.90347	29.8894	33.8994	10.7902	21.4178	2.24513	0.0072958	0.0716101
LOC107057287	4.65356	14.3635	8.8393	8.70707	0.899125	39.4559	1.29705	4.36687	2.23525	0.0116072	6.32334	0	2.38033	0.00737422	0.0721816
MIR34A	33.0277	30.7866	38.3616	27.213	28.6221	18.4658	20.4072	8.94787	4.56502	9.27307	11.8048	19.8634	1.22713	0.0074439	0.0727119
BNC1	156.465	0.0308287	0	0	3.75003	0	0.0295527	0.0160718	0.0162035	3.05402	1.06746	0	5.02227	0.00746361	0.0727263
SLC6A5	23.0054	0.0161732	1.95575	0	1.87779	0	6.93889e-17	6.93889e-17	6.93889e-17	6.93889e-17	6.93889e-17	6.93889e-17	5.19119	0.00751301	0.0730819
MIR6607	0	5.1244	8.8755	4.39981	4.77867	0.796102	0.0155132	0.0084633	0.0085324	2.0341	0.0056587	0	3.11811	0.00751362	0.0730819
CASP14	45.2195	76.9692	165.26	36.7582	97.3703	31.6729	229.638	110.034	231.059	315.712	67.6385	118.05	-1.24104	0.00751366	0.0730819
LOC107052522	123.517	138.564	70.7756	240	379.941	202.5	283.466	406.364	535.517	373.381	187.682	553.413	-1.01765	0.00756803	0.0735112
GALE	1931.79	2734.99	20025.9	5673.7	21422.2	3204.33	24573.5	24161.1	24924.6	35620.8	6515.21	24338.6	-1.34948	0.00765314	0.0741152
SERPINB1	159.602	57.4874	40.2977	32.3519	95.459	66.2735	26.8351	25.5908	63.0478	15.4611	36.4212	19.5685	1.26935	0.00765428	0.0741152
CD6	135.802	80.0821	247.825	194.266	173.681	181.285	265.256	162.265	1222.74	162.558	309.83	240.5	-1.2215	0.00768639	0.0743155
MFAP3L	32.1267	26.6729	38.3784	13.9572	19.0673	4.2562	17.455	0.0718437	0.0724493	6.16651	2.19533	5.12478	2.07326	0.00769566	0.0743155
LOC124417961	3.76585	5.12407	0	5.31471	6.71652	2.60176	0.0227775	2.14201	0.0125076	1.0249	0.00828943	0	2.62288	0.00771049	0.0744254
LOC772381	6.93889e-17	6.93889e-17	6.93889e-17	6.93889e-17	6.93889e-17	6.93889e-17	11.4301	0.0479756	1.16598	3.08464	0.0318649	0.77188	-4.56752	0.00785363	0.0750977
MIR6635-1	8.43416	13.3531	16.7162	17.5857	17.1781	24.8844	11.7796	3.3874	2.30119	6.16722	0.0479504	7.79629	1.61523	0.00793946	0.0756561
LOC112533198	0.884914	18.4058	0	12.4297	8.59483	5.24213	2.35203	1.12406	0.0263031	2.04995	0.0173914	1.73089	2.51929	0.00801536	0.0761742
PTGFRN	182.978	354.002	123.883	213.557	236.678	139.604	110.595	55.6403	31.2882	171.715	127.507	99.3325	1.06782	0.00806399	0.0764342
FAM171A1	440.602	362.249	117.977	224.898	279.597	343.133	128.956	132.158	118.964	315.672	68.6972	95.7866	1.03907	0.00809191	0.0765922
LOC121111992	13.1825	13.3516	13.7611	1.5974	20.0627	33.0018	7.14998	3.37145	6.60988	3.09817	6.39851	0.737385	1.77192	0.00820679	0.0772442
LOC121106818	1.84354	20.3971	0.969396	1.6614	1.87414	3.48468	0.0224674	0.0122381	0.0123382	1.02479	0.00817737	1.7943	3.05823	0.00823955	0.077451
LOC101749477	243.325	380.731	485.792	97.3511	696.777	155.466	168.97	75.6443	93.4657	260.177	162.928	172.171	1.14086	0.00825229	0.0775032
LOC121106995	10.3221	7.21492	56.134	9.54289	21.0025	8.71592	166.67	15.716	61.1267	40.1402	63.2409	17.7639	-1.68586	0.0082738	0.0775505
MPP7	372.683	331.454	203.543	174.786	103.951	313.098	76.8152	184.158	132.226	53.5259	99.7286	187.766	1.02899	0.00827532	0.0775505
FABP3	1702.57	6541.29	278.259	9670.1	12430.7	9079.59	16234.1	23347.2	18384.8	13369.5	9528.32	20798.3	-1.35646	0.00828378	0.0775961
LOC121111126	45.1955	156.992	61.9307	180.345	82.0311	173.465	151.019	179.971	533.082	75.1338	276.555	403.572	-1.20923	0.00835882	0.0780277
LOC121106597	48.2028	25.6647	17.6851	40.5421	13.3063	26.4973	82.4994	50.0243	76.6148	37.0582	72.8616	51.3127	-1.10261	0.00839655	0.0782443
LOC121106456	305.714	132.41	174.045	159.875	223.315	205.144	144.426	68.9316	44.6006	77.1624	68.6638	191.366	1.01073	0.0084837	0.078818
CCDC17	118.87	97.5013	51.1123	64.9085	169.939	136.255	98.7879	195.461	449.731	256.109	108.359	244.101	-1.08197	0.00849172	0.0788245
LOC121111433	110.297	177.552	130.768	172.191	332.174	310.536	139.335	68.8772	3.5053	140.849	70.7672	38.3601	1.41588	0.00853168	0.0790945
MAPKAPK5	16.0058	28.7121	19.6643	17.5304	20.0346	20.3275	8.52763	8.88309	2.33448	12.3224	6.46447	12.0878	1.25534	0.00853335	0.0790945
CD55	850.219	139.607	226.156	171.226	126.853	397.1	136.229	141.025	187.721	141.949	90.1146	173.921	1.13308	0.00853336	0.0790945
CETP	132.919	234.009	1570.6	79.7673	51.452	46.6633	40.4036	39.0072	148.686	20.618	30.1211	237.141	2.03572	0.00854256	0.0791186
LOC121108214	397.088	421.803	678.521	428.803	714.807	555.312	414.229	214.345	39.087	407.272	161.933	306.665	1.04972	0.00857538	0.0793582
CTXN2	32.9423	16.462	11.7728	82.6567	75.3934	204.041	24.3254	35.4096	26.6496	12.373	15.0678	29.1824	1.56009	0.00858299	0.0793582
LOC124417683	121.638	114.964	292.086	134.382	221.428	157.357	102.024	82.1777	70.0664	159.358	57.9445	33.1946	1.04509	0.0085855	0.0793582
TAAR1	12900	1377.26	3804.56	6614.32	1736.74	2472.21	2392.78	2166.21	2811.44	1465.76	2738.7	2192.41	1.07005	0.00858603	0.0793582
MCM3	194.377	321.113	52.0923	113.299	70.5592	95.3943	59.9523	356.42	167.955	324.015	917.212	357.108	-1.36524	0.00866583	0.0799586
KCTD4	0	0.000982157	0	0.91556	0	0	7.03436	6.54645	4.41279	0.0145532	0.0358828	1.63769	-3.62465	0.00868646	0.0800496
LOC101747497	118.031	30.8214	98.3548	43.8309	34.2994	76.9655	23.2369	34.3967	34.4263	21.6215	35.3529	35.1518	1.1238	0.00868683	0.0800496
LOC121107006	10.4376	9.21694	3.92439	5.24128	3.79121	3.4634	59.8285	1.25542	24.4256	6.20962	23.5741	15.3147	-1.83848	0.00870448	0.0801437
CHRM3	44.5231	21.5449	12.7714	3.348	9.49603	21.2456	0.134079	2.29617	8.78546	3.10137	3.25261	12.2899	1.88884	0.00871426	0.0801994
PERPA	20.9853	2.07505	0	12.4953	1.86776	0	0.0153504	0.00837479	0.00844316	0.00229199	0.0055996	1.81545	3.82278	0.00885053	0.0812801
FAM83B	80.5595	10.2929	1.94337	15.7265	7.57407	22.9783	2.59515	8.81768	7.74422	8.21618	2.20318	6.86624	1.90956	0.00887056	0.0814293
COL17A1	2.75438	3.11317	36.43	48.9165	1.84805	6.05192	8.08344	0.0473573	3.31902	1.04325	0.0314575	3.45387	2.55996	0.00892097	0.0817875
LOC121107386	26.3872	25.6691	39.3431	24.5376	51.6049	20.2377	91.0527	42.3081	144.149	42.2023	86.7914	26.3389	-1.20104	0.00895579	0.082037
LOC101748451	47.1	119.018	95.3883	51.7258	89.7055	110.615	155.829	69.0176	697.157	37.0784	336.492	98.2815	-1.43931	0.00896396	0.0820588
MYO5B	12.2332	18.4651	7.85024	15.8099	13.3422	26.7	47.2478	35.5356	41.0794	22.6539	20.4381	43.7547	-1.15066	0.00898252	0.0821771
SPON1	516.824	34.9313	0	17.3741	1.84034	5.11994	5.04993	4.54393	2.34573	6.19245	0.064915	42.094	3.26459	0.00899673	0.0822373
LOC121113091	72.6189	83.1238	57.0214	105.568	92.585	59.1639	26.8724	18.9898	10.1598	81.1516	22.5706	44.6336	1.19728	0.00903209	0.0825255
B3GALT2	60.3289	62.6189	147.539	114.372	51.4865	57.3797	29.3217	32.2525	31.1768	36.008	30.0579	73.9951	1.08011	0.00905828	0.0827298
NPAS4	0	1.03061	2.96117	0.85127	0	2.71835	0.147551	9.89523	7.74324	6.17325	4.32131	7.75649	-2.15786	0.00911913	0.0831797
LOC124418090	98.131	79.0249	87.5198	38.5124	126.034	58.2693	52.0505	35.5415	33.3662	65.768	12.9609	16.093	1.17394	0.00928026	0.0842056
LOC107052788	44.3139	80.0069	13.7414	65.1193	12.3348	85.9905	9.94478	27.6614	23.2982	16.4692	23.555	16.2082	1.35831	0.00933131	0.0845071
LOC121110290	6.93889e-17	6.93889e-17	6.93889e-17	6.93889e-17	6.93889e-17	6.93889e-17	0.0791909	0.0425892	8.60819	1.04115	2.15331	1.67177	-4.28194	0.00941689	0.0850677
LOC112532411	100.928	64.679	105.218	94.0032	179.507	63.5501	95.4219	34.4943	24.5727	61.6919	20.4584	40.1945	1.13315	0.00943957	0.0851486
ANXA8L1	448.768	46.2146	13.739	24.4112	20.9191	16.6068	14.7901	20.043	25.5636	43.1513	23.5977	23.0855	1.92032	0.00950036	0.0855707
PDIA2	315.963	541.84	33.4053	1016.46	367.381	303.198	498.788	1156.9	509.107	1275.42	1845.66	850.348	-1.25075	0.00952415	0.0856787
LCN15	570.979	40.0687	637.308	50.7674	26.6414	8.65563	114.468	55.437	0.139102	43.2017	18.3152	23.8262	2.37781	0.00953138	0.0856787
LOC124418070	96.895	2.08753	8.83301	0	0	0	2.33317	0.0228699	0.023058	2.04736	0.0152542	1.74424	3.95164	0.00953542	0.0856787
LOC101750869	9.41585	18.437	3.91603	14.1257	12.4155	6.09692	2.4734	0.0494228	7.59098	5.12213	0.0328181	1.65091	1.87741	0.00954813	0.0856787
TTC9	80.1475	84.1649	233.12	68.4449	74.4016	58.234	55.0845	95.6588	157.929	82.3334	789.579	493.621	-1.48282	0.009596	0.0859651
RNF180	121.972	13.3799	21.6135	28.0099	32.413	48.6524	18.2099	13.3747	6.79128	20.559	13.9633	25.8651	1.42258	0.0096155	0.086074
LOC124418047	0.929135	0.00731324	3.95089	0.845233	0	2.7073	6.05612	5.55347	5.55821	5.14632	4.31056	5.12067	-1.81822	0.00961623	0.086074
CFAP99	18.7943	35.9299	17.6785	134.367	9.47259	35.3159	5.09257	22.0582	25.3466	7.22501	6.49951	12.8266	1.65833	0.00968039	0.086384
LOC101749307	3.7306	3.10063	5.89409	7.91839	18.2548	4.34545	56.4358	34.3224	4.60294	11.3471	35.3026	5.78999	-1.75837	0.00969619	0.0864443
MUSK	335.716	1587.62	357.909	2129.43	5173.43	3285.16	920.426	833.874	1164.54	625.406	1109.4	969.47	1.19439	0.00970162	0.0864443
TOPAZ1	978.115	4715.55	3703.29	2557.38	2796.07	3245.21	2392.36	1393.44	152.438	1457.5	1577.84	1587.84	1.07164	0.00977786	0.0869439
SLC1A2	262.397	111.874	87.5019	121.239	89.6615	132.624	77.695	36.7557	72.1972	122.326	29.034	38.3949	1.09617	0.00981468	0.0871634
LOC121107636	57.5121	34.9245	43.2508	69.4181	111.727	100.052	48.3779	13.4625	42.1523	28.8099	30.0313	30.8037	1.10444	0.00982779	0.0872079
LOC121111032	65.0467	66.7238	130.807	78.1734	114.55	69.7862	60.5736	21.2254	26.774	28.8242	51.4202	67.009	1.03436	0.00983831	0.0872512
LOC107053863	51.9082	39.0051	52.1253	39.5152	46.7673	27.3058	24.2365	19.9961	17.8167	28.7741	23.5606	6.66659	1.08294	0.00984075	0.0872512
LOC101752186	24.5717	33.8113	4.89531	14.0006	15.2522	13.1953	7.2611	9.90063	3.40697	9.23816	4.32305	3.32594	1.48158	0.00988947	0.087611
TMEM117	7.51559	2.08223	20.6829	3.38493	3.77008	24.1913	0.063568	0.0343072	0.034591	6.11805	0.0228389	3.52264	2.54262	0.00995479	0.0879727
LOC107055347	61.3428	29.7879	34.4033	75.7375	50.5744	49.5038	45.3324	52.3544	634.476	55.5868	92.2612	36.5862	-1.60325	0.00996276	0.0879865
LOC124417695	7.53089	15.3571	5.89065	1.62539	3.77671	17.0099	5.17101	43.1392	50.8669	15.4562	27.8678	17.0051	-1.62791	0.0100152	0.0882149
LOC124418348	4.65742	8.22593	18.7024	5.15195	24.9179	8.78042	9.17824	1.161	4.38148	1.0426	0.0304623	0	2.11029	0.0100349	0.0882598
LOC121108249	20.7578	2.08805	30.5052	21.9998	11.411	28.4148	69.1079	26.7723	93.0917	20.6102	38.6352	53.969	-1.38528	0.0100707	0.0884048
LOC107051826	9.55141	4.10212	0	0.794044	3.8182	2.61447	0.0155299	0.00847242	0.00854159	1.0222	1.05494	0	2.91882	0.0101771	0.0889841
LOC121108612	0	8.14688	2.95292	1.72723	0.933417	0	6.93889e-17	6.93889e-17	6.93889e-17	6.93889e-17	6.93889e-17	6.93889e-17	4.27708	0.0101801	0.0889841
FAM124A	49.0599	68.7236	47.2012	31.5428	31.4555	42.4174	13.5076	1.25167	25.4726	31.8396	19.2932	18.8363	1.28757	0.0102188	0.0892086
LOC121113198	161.267	61.6173	159.29	276.061	255.776	334.445	76.7444	62.2876	114.426	146.024	50.4697	150.067	1.05579	0.0102358	0.0892849
LOC101748440	0.917948	0.0101729	0	6.35509	1.90057	3.59046	11.9893	9.95538	4.52326	10.274	3.27891	7.68839	-1.83518	0.0102561	0.0893893
OPA3	17.9314	15.3984	28.5449	10.4536	10.4625	14.1086	26.8826	43.2468	47.6924	38.0541	20.4381	34.2362	-1.11462	0.01037	0.0902364
LCT	33.0749	16.4371	16.7064	20.1757	35.3685	13.1557	13.7021	63.2275	52.2326	44.2409	77.0846	55.6886	-1.1786	0.0104752	0.0910415
LOC121108221	1.90625	0.00520536	0.982187	0.865205	0	1.8036	11.7524	2.29472	5.54997	7.18534	0.04664	3.35589	-2.29172	0.0105368	0.091356
PDPN	56.812	6.19324	23.6	22.8387	9.4878	18.5109	2.6316	7.78449	11.0475	10.2739	10.6827	5.04757	1.51851	0.0105628	0.0915349
LOC101751423	10.2823	2.09176	483.089	6.83265	1.84032	0	0.135797	0.0721131	28.0821	0.0192782	2.19567	0.727844	3.9548	0.010566	0.0915349
LOC112533174	30.1982	14.3947	35.4121	8.6231	40.1332	31.8763	14.4642	5.64376	15.471	10.2901	4.35848	13.7711	1.31735	0.0105911	0.0916788
LOC107053659	16.0187	13.3569	39.3806	12.2162	18.1287	8.72097	55.939	44.4733	178.165	15.4725	9.76212	27.2298	-1.61244	0.0105988	0.0917091
LOC112532633	10.3693	4.13143	0.964292	20.4332	9.53078	17.8334	2.46342	4.38399	1.16488	6.1366	1.10761	0.773236	1.93364	0.0106232	0.0917989
LAPTM4B	153.989	69.7811	15.7071	56.1969	41.9469	48.5538	38.694	24.4586	26.6819	18.5361	36.3893	17.0028	1.25247	0.0106339	0.0917989
MYOC	51.988	31.8112	9.81069	22.7764	28.6213	32.7367	66.8558	87.6053	61.1375	43.2246	80.3464	39.2544	-1.08597	0.010717	0.0922131
KRT13	429.187	0.0348115	3.90728	0	0	4.23754	0.0788029	0.0423842	0.0427362	13.2351	0.0281776	0	4.94794	0.0107997	0.0926655
NATD1	67.0134	25.6879	50.1478	73.0667	51.527	44.1597	27.9252	15.6398	14.5517	27.7669	38.4999	25.6894	1.05062	0.0108139	0.0927504
ACKR2	204.821	67.7609	115.05	92.2049	104.957	109.621	73.9754	17.9264	73.2487	80.1947	23.6765	56.5271	1.09116	0.0109067	0.0933659
LOC101749399	39.7343	6.19228	21.6327	22.8591	18.1127	19.4207	18.8585	2.32186	6.69082	5.15749	2.21101	8.59456	1.52835	0.0109083	0.0933659
PITX3	14.0632	74.8837	41.2917	46.5451	91.7128	34.3886	104.597	99.9563	90.0686	177.893	68.6726	103.601	-1.08867	0.0109115	0.0933659
LOC112532451	9.42408	4.12992	9.83204	6.96109	13.3871	15.1426	4.76697	2.25704	2.25923	1.04553	1.11343	7.04528	1.62882	0.0109183	0.0933859
LOC101751168	15.2248	6.16045	3.92363	4.33211	1.86751	6.17717	2.38515	0.0319968	2.20577	0.00868065	2.13486	2.61917	1.91898	0.0109843	0.0938717
TEKT2	5.65378	2.07372	3.92513	4.34438	4.75697	13.5082	13.4937	12.2885	28.7421	6.20606	6.51667	38.0734	-1.59725	0.0109902	0.0938717
LOC124417884	11.4603	4.10612	5.90862	0.786407	0	1.69406	0.0153504	0.00837479	0.00844316	0.00229199	0.0055996	1.81545	3.1846	0.0110551	0.094181
MYH1C	6.93889e-17	6.93889e-17	6.93889e-17	6.93889e-17	6.93889e-17	6.93889e-17	1.28767	2.22636	7.53584	0.0108886	0.0267735	1.67932	-4.18857	0.011117	0.0944481
LOC101750501	30.0888	107.781	27.5052	227.74	273.011	331.05	31.8764	72.1432	58.9302	107.949	46.1478	68.5262	1.36901	0.0111311	0.0944952
LOC112533551	81.1231	108.757	58.9888	30.5851	139.423	56.4999	18.4735	69.6641	37.7715	40.107	16.1657	28.1839	1.17286	0.0111313	0.0944952
LOC121109583	28.2597	30.8017	59.023	47.5214	22.8579	41.5742	133.355	65.5682	107.698	61.734	84.677	29.7641	-1.06557	0.011153	0.0946428
TERB2	7.48585	11.3068	21.6437	16.6916	22.939	18.5917	23.2952	36.65	69.7498	22.6557	27.9159	40.2737	-1.15424	0.0111912	0.0948916
SSBP2	130.321	41.0767	60.9615	57.0647	41.9431	77.8477	26.8664	26.7086	48.7771	32.9185	32.1709	34.2512	1.01815	0.0112532	0.0951557
LOC107051776	0	1.02418	0	0	2.91362	0	9.44684	6.61271	2.29252	4.12105	6.40366	0	-2.69537	0.0114191	0.0962559
CERS6	853.105	508.959	135.679	66.5857	25.6877	144.866	146.839	102.147	64.558	165.548	42.9754	71.828	1.54515	0.0114346	0.0963127
LOC124418140	11.2551	26.6781	31.4778	20.1595	40.1521	14.9303	13.0204	3.40457	0.0801896	19.4414	2.20452	0	1.90402	0.0114734	0.0965629
CRYBA2	0	6.13122	10.8656	0	1.88959	0	12.2066	6.76253	12.2481	14.3973	21.3499	11.9523	-2.0427	0.0115304	0.0969144
LOC112531866	6.93889e-17	6.93889e-17	6.93889e-17	6.93889e-17	6.93889e-17	6.93889e-17	2.41357	3.28333	0.0376445	0.010109	2.14441	3.50565	-4.02564	0.0115417	0.0969144
NRN1L	52.8082	26.7159	53.0959	61.53	78.2923	73.4678	62.2766	119.925	219.773	42.2156	117.922	167.143	-1.07422	0.01161	0.0973324
LOC124417979	23.5465	26.6932	40.328	29.8588	36.2778	30.0452	20.522	10.0703	15.5596	20.5517	11.8269	11.919	1.04227	0.0116786	0.0978696
LOC121107327	17.0284	10.2701	11.7993	10.5153	3.7664	15.9951	24.3612	32.1424	15.658	23.665	25.732	32.6249	-1.14332	0.0117168	0.0980749
CDKN2B	65.0104	84.181	120.943	135.313	307.438	149.441	117.05	380.767	574.241	111.131	305.504	366.612	-1.10473	0.0117369	0.0981482
INSIG1	2161.98	6165.64	3327.63	4991.03	5398.47	2512.91	1910.11	987.193	391.36	1746.54	807.255	5443.44	1.12156	0.0117516	0.0981482
TMOD2	66.9951	43.1203	28.4968	49.1621	86.9017	69.0245	17.2111	26.6644	18.9757	31.8777	48.105	22.1922	1.05501	0.0117528	0.0981482
LOC112533602	10.348	4.13544	36.4493	14.0656	11.4355	3.39499	84.4827	10.1583	59.879	28.822	49.275	11.7768	-1.60657	0.0117864	0.0983907
CSDC2	10.3974	11.2741	11.8115	2.5138	2.81849	10.661	20.6805	24.3868	30.9888	17.4969	10.7908	17.9359	-1.29375	0.0118008	0.0984727
OPN4	4.67695	4.12532	13.787	3.40745	6.66422	15.2144	2.42597	0.0397425	4.35685	1.03986	0.0264331	4.40528	1.88916	0.0118054	0.0984731
LOC107052288	30.2159	30.772	18.6742	21.0491	22.8945	20.2885	71.8842	11.286	11.2973	15.4765	11.9108	443.666	-1.96504	0.0118377	0.0985893
REG4	31.14	14.3958	35.41	41.4431	21.9229	22.934	52.3872	30.1159	151.782	53.4991	45.0753	42.6987	-1.16282	0.0118746	0.0987821
AGRP	0.880681	2.08089	5.88904	23.2099	14.3577	8.82349	19.616	24.4701	58.5948	11.3506	17.2168	38.6565	-1.60938	0.0119679	0.0991942
LOC121111415	9.60381	0.0107696	0	1.72301	0.932306	1.73583	6.93889e-17	6.93889e-17	6.93889e-17	6.93889e-17	6.93889e-17	6.93889e-17	4.30124	0.0119701	0.0991942
LOC112532597	91.4596	124.176	101.276	78.9796	167.046	168.123	84.7801	38.9412	4.61874	81.2198	51.4644	59.1211	1.18896	0.0119833	0.099265
LOC112533090	11.2898	4.13694	31.5096	10.4698	18.1507	12.3337	3.74547	3.38946	4.47823	6.16811	6.41837	7.79038	1.43432	0.0120281	0.0994072
EMP1	109.661	13.3798	52.1236	26.2432	23.8065	39.753	15.862	6.78854	12.2969	29.7839	19.2832	19.7289	1.34605	0.0121141	0.0999259
ENDOUL	143.4	111.87	166.199	190.882	61.0153	80.353	65.5791	38.9502	142.854	31.9169	33.3032	24.6465	1.15905	0.01213	0.0999809
HDAC9	66.0174	52.3573	21.6081	105.621	41.9411	134.703	22.0138	6.81998	41.0066	54.4501	26.8144	20.4511	1.29541	0.0121575	0.10017
LOC121107375	18.857	14.3839	26.5627	21.1036	26.7551	9.60394	72.5826	37.795	58.8052	43.2036	36.4794	13.4911	-1.15518	0.012174	0.10019
NOXO1	987.762	564.438	372.672	796.365	555.391	150.127	360.915	291.992	60.198	486.453	231.567	190.003	1.07949	0.0122178	0.100506
CD5	199.981	82.1371	194.702	189.815	228.096	263.619	276.201	194.452	1250.55	222.209	255.191	279.917	-1.09681	0.0122987	0.100694
TRPM6	58.7954	0.0286189	36.4207	9.54405	1.84664	5.15306	6.87291	0.0382909	5.41	0.0103642	0.0254738	0	3.08017	0.0123022	0.100694
LOC121111295	32.9735	44.133	85.5901	25.3546	30.4981	55.7642	23.0678	15.6108	10.1201	15.4465	32.0716	28.372	1.13164	0.0123334	0.100771
ADIRF	11.2542	15.4163	14.735	26.3764	39.1897	39.9628	54.6982	44.4586	62.1805	64.7838	35.4324	47.9219	-1.0694	0.0123572	0.100889
TRNAE-CUC	0.891485	14.3065	7.87448	1.65089	3.79323	6.19309	0.0421306	1.11724	0.0230352	4.07478	0.0152392	0.832808	2.35022	0.012363	0.100898
LOC101749834	1.8593	6.13468	0	4.42844	5.75971	1.70817	0.0155752	0.00849703	2.12852	0.00232534	0.00568121	0	2.83641	0.0123774	0.100977
LOC107054931	17.8499	54.3712	25.5513	67.8739	27.6361	53.1331	68.2161	109.842	53.4511	98.7344	130.672	52.0937	-1.055	0.0124368	0.101347
LOC112532734	17.0312	11.2913	15.7447	8.7276	8.5647	6.98733	4.85058	2.2832	3.37035	3.0971	3.24169	8.75452	1.3836	0.0124872	0.101642
FABP4	636.624	9.27951	31.44	8.58836	13.2831	15.7202	19.5607	58.4464	32.1486	9.293	8.66733	17.0253	2.29147	0.0125271	0.101851
LOC112533228	14.0998	19.5094	30.4953	14.8408	9.48783	48.9607	8.52317	12.1358	2.33367	10.2771	13.8563	3.2901	1.4342	0.0125642	0.102083
LOC121108875	28.205	17.4906	42.2584	271.129	21.8715	349.957	444.993	618.297	708.774	65.8793	671.972	52.8472	-1.81012	0.0126151	0.102373
LOC121110461	0.921541	4.0841	0	0	4.82368	1.75279	6.93889e-17	6.93889e-17	6.93889e-17	6.93889e-17	6.93889e-17	6.93889e-17	4.03813	0.0126294	0.102375
LOC112530471	34.9132	23.6204	29.4967	20.9931	38.1925	40.7526	46.3637	76.5608	112.009	27.8099	60.044	59.9151	-1.02224	0.0127017	0.102768
LOC112531826	0	2.06441	1.95867	1.69106	5.75709	9.06709	0.0153504	0.00837479	0.00844316	0.00229199	0.0055996	1.81545	2.95825	0.0127841	0.103279
MIR3594	4.6935	3.09723	10.8358	3.43545	5.71758	8.91495	1.26652	0.034383	1.14165	1.0373	2.1392	4.44025	1.77468	0.0128256	0.103491
LOC770996	48.9592	254.476	178.969	108.853	394.299	59.9489	227.608	393.051	276.799	220.15	393.396	824.369	-1.15913	0.0129003	0.103945
GDAP1L1	16.8914	58.5012	118.044	80.0653	42.9062	51.2292	101.091	39.0396	253.117	86.431	123.301	246.954	-1.20762	0.0129145	0.10402
LOC121107010	18.8823	20.5116	14.7459	12.236	14.3002	15.904	47.1893	33.3115	41.0535	27.7838	24.6992	21.288	-1.00845	0.0129894	0.104448
LOC124417209	35.7881	54.3986	63.9195	51.8035	108.895	40.578	56.4511	16.7397	10.137	41.0992	14.0051	10.9626	1.24648	0.0131263	0.105177
SERPINB10B	55.875	15.4125	17.6917	12.184	7.57546	23.8862	7.33021	15.3588	12.1243	4.13551	4.33844	3.29934	1.49596	0.0131506	0.105332
LOC124417576	51.8397	49.2814	32.4287	90.604	104.074	95.6014	29.2579	32.2154	42.1622	38.0496	9.74963	47.2474	1.0897	0.013162	0.105384
LOC121108968	56.6911	15.4259	20.6343	62.6565	18.0813	31.8033	6.27499	1.24017	12.2378	9.27305	25.57	19.8636	1.45229	0.0131767	0.105424
LOC107052688	16.9631	44.0436	8.8322	12.2086	10.4541	20.3493	7.28916	4.50144	5.59361	12.3065	9.60541	1.57147	1.45252	0.0133051	0.106026
CRTAC1	270.694	330.454	73.7224	216.075	986.07	140.427	655.48	1226.72	370.209	964.799	164.128	1571.07	-1.29532	0.0133209	0.106026
TEP1	79.2264	105.685	101.293	46.442	58.1743	106.19	38.9026	39.9605	6.83692	41.1384	20.4432	75.7609	1.15205	0.0133511	0.106188
LOC107054976	0	5.11059	3.93916	0	4.8024	2.64088	7.53356	21.0601	73.5493	3.12399	0.0768659	1.51829	-2.65826	0.0133865	0.106352
LOC121108471	2.75436	7.21229	12.7745	21.156	25.8197	29.3778	3.73449	5.54791	8.78516	7.18621	0.04709	5.12818	1.67675	0.0133984	0.106369
OPRD1	0	4.10334	5.91102	2.5915	1.88409	7.20494	9.81705	22.0248	23.131	6.19711	6.49322	4.98892	-1.71389	0.0134082	0.106369
YPEL4	8.48187	5.14994	10.8223	4.29127	8.58317	15.1814	9.96372	20.0107	31.0082	36.9811	10.7946	19.6594	-1.27824	0.0134371	0.10644
TLCD3B	20.7128	41.0241	22.6076	32.5458	35.3305	20.2523	14.5959	13.3455	12.2623	16.4503	12.8818	15.4297	1.01411	0.0135804	0.10726
LOC107053542	409.416	157.052	230.087	696.403	59.0865	560.81	108.358	323.774	37.9646	53.5289	190.735	132.71	1.31766	0.0136065	0.107322
MIR1755	21.6917	18.4828	23.6024	10.4131	32.4971	22.9976	11.9761	14.2786	0.08838	8.22809	2.21348	9.46318	1.46979	0.0136088	0.107322
LOC100857191	939.676	304.823	312.686	378.691	682.362	425.263	484.218	488.687	3524.12	1022.42	484.608	602.745	-1.11804	0.0136337	0.107435
LOC124417328	1.84318	9.20715	0.969319	6.17975	5.73042	6.21752	11.0654	13.3552	37.3991	11.3299	9.69988	6.6997	-1.54692	0.0137413	0.108135
LOC100858196	6.56425	9.2431	7.85863	4.27462	26.8716	7.00168	33.9106	20.0514	48.6624	14.4291	18.2755	22.2053	-1.33997	0.0137866	0.10836
LOC770271	682.282	267.853	202.557	97.3644	195.593	173.197	487.665	273.284	1381.93	594.521	261.648	471.804	-1.10007	0.0138068	0.108373
LOC112532811	1.84295	0.0174451	0	5.26966	3.79919	19.0797	0.0155132	0.0084633	0.0085324	2.0341	0.0056587	0	3.42354	0.0138565	0.108644
KCNS1	15.02	28.749	70.844	35.1388	39.1329	25.5579	6.308	7.87441	13.3679	11.3301	17.135	32.9342	1.2598	0.0138768	0.108694
LOC112531991	5.67207	3.09076	12.8256	3.46972	2.8392	0	1.17583	2.14218	0.012557	0.00340353	0.00832211	0	2.83252	0.0139116	0.108839
LOC121107477	51.0635	17.4683	13.7486	15.7014	47.8003	16.6961	7.41065	19.7882	2.34517	6.19213	8.60068	16.4334	1.40632	0.0139197	0.108862
PGR	261.878	32.8702	12.7567	20.0315	22.8374	20.1642	2.71382	15.5824	29.8415	31.8361	15.0362	11.882	1.78489	0.0139312	0.108873
ARHGEF4	110.5	86.1748	45.2227	27.0865	58.2052	30.8111	285.077	100.018	19.0805	121.386	196.086	126.698	-1.24331	0.0142039	0.110444
B4GALNT3	25.4508	41.023	12.7636	27.2221	13.3067	50.6268	8.62186	8.93445	26.3716	9.2694	10.7334	4.9951	1.29817	0.0143046	0.110987
LOC107052210	0	16.4355	6.86164	17.517	5.66346	83.1255	0.113463	0.0605543	4.43598	9.20884	7.42754	1.62052	2.45048	0.0143309	0.1111
GPR160	12.2321	20.511	8.83494	8.67529	28.7085	16.804	4.91784	0.0751833	6.64906	11.2726	7.47576	3.3391	1.48299	0.0143345	0.1111
LOC121106920	69.8678	106.641	33.4203	12.9971	24.7581	42.3993	31.9675	58.9962	361.662	126.521	167.169	40.0231	-1.4365	0.014439	0.11163
SERPINB12	29.2461	12.3461	42.3049	27.2311	22.8818	30.9737	6.26654	11.127	6.75871	9.27134	24.5006	13.7319	1.19294	0.0144393	0.11163
LOC124418359	0.902646	2.06616	0	2.58695	13.5159	3.51894	31.2605	2.36671	59.3633	4.15204	4.3815	6.67781	-2.23302	0.014492	0.111917
SEZ6	3.72657	10.251	1.94986	1.63038	10.5202	18.8668	8.76988	26.6055	18.9358	25.7065	16.1258	36.1799	-1.48201	0.014499	0.111931
LOC419322	25.373	93.4115	341.298	56.0716	221.475	82.997	412.164	130.081	151.301	1305.05	83.7332	284.214	-1.52711	0.0145214	0.112012
LOC107050997	141.397	469.017	2561.77	301.272	321.534	273.06	214.142	176.65	345.539	351.757	353.684	242.302	1.27199	0.0145251	0.112012
LOC121107291	17.8641	31.8162	34.4187	33.3986	53.5166	21.1246	5.06733	12.2066	0.102961	4.14446	14.968	30.4982	1.5102	0.0146355	0.112524
HMGCL	5011.68	22099.2	114028	16694.4	78450.6	8794.54	130875	93284.8	120326	210275	30661.1	63739.8	-1.40533	0.0146522	0.11259
LOC107053900	25.4843	21.5548	32.4676	9.52434	17.1515	26.5719	34.2151	43.3422	100.802	29.857	63.1942	22.943	-1.14415	0.0146595	0.112605
ZNF185	181.059	543.834	146.498	126.386	351.211	316.597	567.834	282.163	527.889	241.759	364.526	1506.32	-1.06723	0.0146795	0.112719
LOC107053432	4.76417	0.0108044	5.92213	3.55913	0	0	6.93889e-17	6.93889e-17	6.93889e-17	6.93889e-17	6.93889e-17	6.93889e-17	4.31804	0.0147705	0.113211
LOC121108676	30.1481	35.9273	49.1756	41.3052	41.9906	41.561	41.7721	2.36356	22.1492	13.3844	9.7082	9.29098	1.27672	0.0147822	0.113211
LOC107052311	6.67604	0.0125857	0	9.99258	0	0.812664	6.93889e-17	6.93889e-17	6.93889e-17	6.93889e-17	6.93889e-17	6.93889e-17	4.59241	0.0148123	0.113294
MIR6617	36.7318	73.8762	62.9346	103.056	61.0722	24.5992	51.3701	133.218	152.177	164.548	160.729	71.7819	-1.01702	0.0148685	0.113527
KRT7	3158.81	144.746	470.022	166.771	161.196	406.612	286.945	277.586	265.618	271.551	286.203	294.617	1.42149	0.0148743	0.113527
LOC112532928	11.3174	2.08308	33.5068	11.4224	3.7678	4.30086	2.45222	2.23839	7.56483	0.0121516	0.0299073	2.56173	2.10104	0.0149297	0.113749
LOC101749016	68.7829	109.83	73.7289	196.066	208.078	267.287	117.616	73.2968	32.3779	70.979	102.838	55.5613	1.02851	0.0150232	0.114219
ADAM32	0.904935	2.0646	10.8599	0	0	7.21407	9.84624	8.95621	15.5291	9.27535	26.6449	9.32957	-1.89605	0.0150429	0.114248
LOC121108128	38.8004	4.14084	13.7548	46.0856	8.53572	8.70918	14.9445	85.4924	338.939	13.4189	41.8932	2.34982	-2.04729	0.0150796	0.114417
LOC112532317	0	0.00592889	0	0	2.89698	3.67233	7.42807	0.100639	48.041	0.0266259	7.54698	2.39968	-3.21424	0.0150811	0.114417
LMO3	0	4.07005	1.97137	0	0	0.864031	0.173687	8.88407	8.89168	10.2781	0.0603028	21.8406	-2.74202	0.0151026	0.114501
LOC121108608	11.3545	16.373	3.9197	6.09445	7.6261	3.43302	2.45163	2.23809	0.0452584	4.09983	4.2474	1.66455	1.67474	0.0152475	0.115193
LOC107049127	825.174	16.4644	137.658	22.6418	33.3222	5.12319	59.3256	63.129	28.9741	54.4909	5.47063	29.8762	2.10327	0.015348	0.115709
LOC101750667	14.2478	6.16415	7.86878	1.63777	6.67335	5.25407	3.52049	0.0352272	1.14326	2.05677	4.22157	0	1.8799	0.0153626	0.115778
LOC121113083	31.1407	27.7109	13.7482	30.7808	12.3509	50.6394	68.0529	21.2577	64.4524	29.8648	93.1638	96.1251	-1.1607	0.0153861	0.115874
LOC101748867	14.9979	42.1211	0	349.103	56.2269	856.188	49.7857	63.162	5.72916	20.6065	103.695	16.9327	2.33685	0.0154588	0.116202
OPNP	0	2.0559	0	7.28466	3.84222	0	16.6889	11.0652	3.43822	9.25765	5.40886	7.66253	-1.98184	0.015462	0.116202
TBXT	97.1872	48.261	56.0368	77.3151	78.2446	126.626	64.7786	90.0836	564.956	57.6469	302.167	84.5829	-1.26612	0.015562	0.116813
MIR1744	19.7692	22.5903	29.5017	26.3422	38.2112	29.1861	20.3059	2.3452	3.45249	24.6117	5.42251	8.4984	1.34598	0.0155737	0.116838
EFNA2	0	3.04428	0	0	0	0	8.3486	0.0721896	8.79086	8.20774	6.41524	0	-3.14481	0.0155975	0.116868
LOC107052962	61.2857	33.9004	71.7817	64.105	105.022	106.242	48.4523	22.3061	15.6957	36.0018	24.7096	65.4018	1.05367	0.0156338	0.116963
PGA5	0.928788	7.11413	0	0.844492	0	0	0.209835	0.109607	26.4634	2.09317	8.63152	45.2921	-3.10917	0.0156523	0.117021
LOC101751992	6.93889e-17	6.93889e-17	6.93889e-17	6.93889e-17	6.93889e-17	6.93889e-17	2.39914	2.21126	0.0348799	2.05632	0.0230285	3.521	-3.88362	0.0157134	0.117396
LOC112532284	2.76864	3.10605	4.90257	15.0585	11.4627	20.5893	35.1027	13.4419	57.4496	15.4557	24.6699	11.8193	-1.43693	0.0157378	0.117537
LOC112529964	1.82532	32.6932	4.90428	5.18668	4.73605	3.42644	1.29433	1.15464	1.15596	3.07984	3.1979	3.47986	1.92496	0.015766	0.117652
LOC101751874	53.7784	65.6578	25.5478	43.0177	67.7984	37.0616	30.2615	21.1268	7.92204	32.8886	31.0343	16.1671	1.0676	0.0157695	0.117652
LOC121107348	4.74613	2.06177	3.93721	3.52695	1.89023	1.7164	0.0226638	2.14179	0.0124455	0.00337344	0.00824835	0.866041	2.26234	0.0157942	0.117752
LOC101752000	6.55415	10.2719	10.8122	20.3779	2.80825	21.401	31.5698	25.5698	28.8961	21.6175	44.919	16.9937	-1.22076	0.0158077	0.117773
LOC124417148	4.7546	4.09421	1.96165	5.38616	0	0	0.00797569	1.07166	0.00439409	0.00119462	0.00291623	0	3.2102	0.0158134	0.117776
DNAH12	19.7594	53.318	34.4201	17.4527	30.5317	30.9381	8.68008	22.085	16.64	16.4506	15.005	6.70553	1.11793	0.0158317	0.117871
LOC107050073	46.3455	11.3187	7.84451	46.8504	11.3992	22.9642	46.3677	26.7977	177.223	74.0492	31.1755	31.5082	-1.39604	0.0158925	0.118119
LOC121110509	12.3505	8.19927	3.92389	2.53758	8.61237	1.66175	4.55646	1.12485	0.0266876	2.05025	0.0176444	0	2.17443	0.0159506	0.118347
CELA2A	35.793	99.4898	17.6754	45.6359	98.387	37.0366	27.9149	28.8323	16.7532	16.4797	14.0042	43.0819	1.17883	0.0159823	0.118457
LOC107054729	0	4.1003	0	1.69518	1.88731	11.8657	8.65982	7.85925	3.46521	33.8434	11.811	12.8276	-1.97353	0.0160328	0.118631
LOC107054316	1.87005	0.0113588	3.94037	0	9.67402	0	6.93889e-17	6.93889e-17	6.93889e-17	6.93889e-17	6.93889e-17	6.93889e-17	4.42893	0.0160777	0.11884
LOC107053813	6.93889e-17	6.93889e-17	6.93889e-17	6.93889e-17	6.93889e-17	6.93889e-17	2.41407	1.14614	0.0377418	6.1227	0.0249058	1.68879	-4.03411	0.0161343	0.119017
TESPA1	66.9614	41.0781	98.3509	43.8208	83.0403	92.934	160.458	70.0948	363.993	72.038	121.166	97.497	-1.05303	0.0161579	0.119045
MFSD2B	83.0501	40.0494	61.9477	50.0164	42.9025	108.979	37.5901	26.6891	36.6281	17.5145	10.8155	54.2326	1.07305	0.0165082	0.12092
TRIM27.1	132.064	35.9608	103.242	58.72	84.8904	344.593	72.8193	45.5883	72.1677	56.5759	37.5824	61.6758	1.13097	0.0165105	0.12092
NCAPH2	67.9107	149.743	33.4128	28.835	38.12	96.5005	50.1845	129.951	206.581	106.996	234.634	165.321	-1.10732	0.0165232	0.120954
LOC121108102	3.80337	1.03723	0	2.64648	2.87028	2.66293	0.00797569	1.07166	0.00439409	0.00119462	0.00291623	0	2.92946	0.016532	0.120954
LOC121108203	12.2302	6.18776	15.731	15.8015	18.1387	29.3854	24.472	36.6288	53.1883	32.9194	28.9728	28.1919	-1.05997	0.0166341	0.121454
ENS-1	26.436	28.7175	9.81451	27.3062	13.3201	24.7863	21.1771	6.68869	2.32629	5.15829	0.0569424	9.47335	1.51861	0.0168176	0.122544
LOC112531516	11.4615	1.04487	0	0	7.68596	3.51365	0.0155438	1.08308	0.00854918	1.02221	0.00566981	0	3.08017	0.0169156	0.123092
LOC121107494	23.5272	23.6291	60.0063	39.5414	36.2513	51.3708	65.7631	58.9236	113.221	30.8982	75.0483	126.991	-1.0045	0.016989	0.123501
SPINT4	344.215	1070.37	194.673	1992.69	646.009	1873.13	1105.47	2040.73	2629.17	1491.47	1842.64	3145.86	-1.00146	0.0170582	0.123921
LOC121109769	1.86506	6.12871	2.94906	0.805212	5.77002	0	1.15668	0.00849837	0.00856775	1.02222	0.00568211	0	2.65174	0.0170749	0.123931
MUC5L	44.3337	63.5969	59.9995	38.6266	23.8074	29.9712	8.75464	24.3851	40.8491	14.4195	15.051	17.9375	1.09516	0.0171184	0.124039
LOC121109095	15.1143	25.5969	4.89925	7.82141	13.3642	6.97747	4.84836	2.28252	4.44934	7.17749	6.39287	0.740669	1.49049	0.0171268	0.124043
PID1	469.002	127.285	187.81	160.725	219.478	209.531	300.53	208.891	864.28	945.178	187.692	288.462	-1.02426	0.0172376	0.124552
SSSCA1	5.60761	1.05673	5.88534	28.5077	22.9964	4.29792	23.245	35.5042	44.3451	24.7023	44.9484	16.1116	-1.45753	0.0172982	0.124864
TMED6	4.66172	8.22259	5.88649	11.4311	6.64734	26.8936	29.1695	26.6647	51.9848	6.21274	16.1474	35.1984	-1.3654	0.0173623	0.125175
LOC121107845	0	0.0208159	44.422	0	0	0	6.93889e-17	6.93889e-17	6.93889e-17	6.93889e-17	6.93889e-17	6.93889e-17	5.91278	0.0174107	0.125425
S100A12	666.666	38.0141	65.8616	15.6134	9.46754	68.8183	36.4865	4.60824	111.573	25.7356	22.5758	15.2309	1.99262	0.0174864	0.125759
LOC121110100	1.8753	0.010345	7.90538	0	3.84143	0	6.93889e-17	6.93889e-17	6.93889e-17	6.93889e-17	6.93889e-17	6.93889e-17	4.25589	0.0175341	0.126001
IGSF10	107.525	178.524	60.9478	239.452	56.2454	31.6467	125.391	38.9125	24.5734	24.7182	34.3514	30.7058	1.27189	0.0175391	0.126001
CXCL13L2	6.64198	2.06789	11.8416	0	3.80918	0.793771	6.30966	22.1048	29.769	6.20278	4.37507	21.5322	-1.82233	0.0175433	0.126001
OPN2SW	61.3555	18.5082	63.932	45.6811	16.1573	76.2322	81.576	47.8841	180.873	96.6907	92.2029	92.4576	-1.06745	0.0175565	0.126054
LOC121107069	0	0.0183758	1.95316	8.88632	15.3953	7.11017	19.6571	16.7765	142.253	13.4081	4.3955	0	-2.542	0.0175715	0.126119
SLC6A20	29.2225	34.8908	33.4329	27.1845	16.1701	56.8029	60.8547	53.3566	119.768	29.8664	61.1191	71.9605	-1.00237	0.0175966	0.126188
LOC417386	52.8602	24.6561	24.5669	52.8057	25.7225	68.2786	68.227	26.8184	173.047	68.933	90.0419	99.3842	-1.07813	0.0176699	0.126489
ANKRD61	20.7281	24.632	9.81281	31.7122	28.6426	31.9057	12.1502	13.2978	10.0346	16.4346	10.7328	5.86656	1.10155	0.0177554	0.126764
AQP7	14.1557	7.20606	20.67	0	30.6746	5.18107	18.5458	2.38475	168.18	92.5144	20.4658	13.4791	-2.0128	0.0178751	0.127244
LOC121110605	2.77823	2.0779	5.89334	4.30984	14.3854	15.239	0.0596459	0.0322188	4.32467	4.08614	1.08993	0	2.13455	0.0179695	0.127658
LOC124417202	6.93889e-17	6.93889e-17	6.93889e-17	6.93889e-17	6.93889e-17	6.93889e-17	0.083389	0.0448048	0.0451773	5.11671	8.40857	0.778555	-4.36485	0.0179949	0.127797
THBS2	98.0998	62.6262	86.5282	141.64	104.978	91.0476	12.4836	65.402	34.5284	20.6086	56.7785	91.1482	1.05453	0.018059	0.128125
LOC121106549	33.0038	21.5754	15.7131	19.206	26.6917	92.4949	75.484	118.708	132.097	131.622	6.54763	68.418	-1.35018	0.0181824	0.128614
CHTF8	50.9451	113.808	8.82385	39.4894	33.3647	37.0687	34.3812	96.6415	88.9667	123.423	234.511	85.5464	-1.22463	0.0181935	0.128614
LOC121106994	10.3034	28.7331	51.1711	20.1351	31.5061	20.264	94.5007	38.9596	99.8111	51.4411	52.5505	19.4832	-1.13397	0.0182948	0.129115
FCER1G	454.876	227.822	145.521	80.6722	175.567	168.823	237.354	273.248	1212.87	232.495	395.561	270.477	-1.0646	0.0183318	0.129217
LOC101747919	270.042	110.835	44.2268	150.405	17.1002	58.2223	23.3185	81.8522	28.9732	6.2158	70.6035	29.0142	1.43584	0.0185119	0.130011
LOC121107026	0	3.05759	0.981141	0	1.92054	0.864143	1.37965	7.69506	7.70099	4.12225	2.1925	6.02851	-2.00725	0.0185546	0.130227
LOC121108984	16.9469	22.5781	16.707	18.4025	33.4535	23.8876	15.5654	6.72275	11.0883	16.4197	2.22137	5.02039	1.20271	0.0185754	0.13033
LOC101747238	0	0.00191099	0	1.84972	0	0	0.113708	10.8532	2.27693	0.0162902	6.38151	3.39415	-3.2129	0.0186187	0.130422
LOC107052437	4.70013	4.11594	10.8398	2.54759	9.58929	1.6691	2.35347	2.18761	0.0265546	3.06514	0.0175569	0	2.04529	0.018625	0.130422
LOC112530791	12.2686	8.2243	6.87114	16.8102	7.60516	15.1025	14.8052	17.8519	64.0476	15.4562	34.2576	13.5453	-1.24736	0.01877	0.131093
LENG9L7	331.257	47.2502	17.6719	43.741	520.389	64.376	56.3046	550.685	956.496	518.406	462.016	464.995	-1.55357	0.0188304	0.131265
LOC121111459	73.5713	101.574	116.06	59.6908	40.9825	54.7377	58.6917	113.349	100.133	54.5598	208.977	459.842	-1.15529	0.0188497	0.131357
LOC107052781	65.5605	3.11228	2.92855	3.35841	7.58934	8.74132	2.52389	6.57813	5.51067	2.07252	2.18058	4.28852	1.94353	0.0189433	0.131881
LOC112532321	1.89667	2.04629	0	0	0.945335	2.71826	3.74671	12.0171	0.0741752	5.14716	4.31236	6.89633	-1.99364	0.0190142	0.132289
LOC121113191	1.89274	0.00728352	0	2.69342	1.9139	1.77581	10.8754	0.0928296	34.8894	3.11371	0.0611931	4.15612	-2.59033	0.0191013	0.132766
SPAG8	0	0.00280714	1.97812	0	0	0.896626	4.8423	0.0635431	4.44629	0.0170404	8.48465	6.96423	-2.83483	0.0191509	0.13296
LOC121107708	128.597	33.8835	17.6776	7.71779	46.7615	34.4117	0.203347	0.106372	12.2422	18.4906	20.2844	24.2484	1.82173	0.0191537	0.13296
LOC124417717	15.1628	7.19413	8.84855	8.77543	0	13.3611	20.7803	27.7478	53.0478	16.4817	3.31931	33.4915	-1.52686	0.0192094	0.133303
LOC101749758	1082.33	302.756	374.655	158.019	116.35	145.729	200.509	92.284	145.622	270.467	198.271	91.4666	1.12563	0.0192552	0.13353
MAEL	113.236	104.666	123.919	82.5811	96.3912	8.6509	31.6828	69.6683	12.3763	48.319	7.61131	42.0209	1.31909	0.019262	0.13353
LOC121109785	5.57092	9.27871	15.7055	442.461	588.104	205.127	2.74967	17.9072	107.306	113.007	3.32472	7.48197	2.32487	0.019314	0.133668
LOC121110565	78.5124	23.6219	32.4491	13.9091	25.7405	20.2321	15.7707	10.0599	17.7292	22.5936	9.69435	8.44733	1.19971	0.0193178	0.133668
LOC124417693	24.4721	33.8775	19.6473	60.8014	46.7772	52.256	9.93961	10.1007	23.2912	19.5439	23.5504	27.5415	1.05452	0.0193808	0.133952
ADCY1	405.746	142.675	361.898	24.3993	374.164	75.8616	765.7	454.158	818.82	547.204	333.438	205.324	-1.17376	0.0193837	0.133952
ATP10B	24.537	25.6479	52.1752	17.5149	2.79822	8.70102	0.153151	13.1483	8.83882	2.08253	2.20624	12.1865	1.74432	0.0194905	0.134474
LOC107051611	71.7896	48.2275	18.6621	37.7443	34.3287	46.8823	25.3912	17.7899	4.59203	27.7443	7.58767	31.0317	1.16826	0.019589	0.134887
EDN2	102.122	43.0997	38.3472	31.5667	8.51827	17.5367	19.4002	17.7603	16.6796	22.6093	9.7102	14.5073	1.25454	0.0196043	0.134896
MCM10	49.9858	116.898	19.6436	35.0512	38.1391	50.3853	62.2387	88.8762	124.414	83.3326	182.076	87.2808	-1.01721	0.0196079	0.134896
LOC112532519	111.974	1.06091	8.83018	0	8.53296	0	9.17163	1.16011	1.16148	0.0122375	1.10542	2.56043	3.01349	0.0197919	0.135686
LOC107052617	6.93889e-17	6.93889e-17	6.93889e-17	6.93889e-17	6.93889e-17	6.93889e-17	2.3869	0.0323193	4.32511	0.0087671	2.13545	0.807434	-3.81345	0.0198777	0.136134
MIR1705	4.72284	3.08773	1.95673	10.8124	2.84434	0.794849	0.0295765	1.10206	0.0162165	3.05403	0.0107407	0	2.32662	0.0199007	0.136215
LOC415414	1.84507	0.016909	0	12.591	7.66857	6.22723	0.0228213	1.09323	2.14329	0.00339666	0.00830525	0	2.85644	0.01991	0.136235
LOC121109921	3.73021	6.16571	5.89393	6.11218	20.1863	1.65147	18.29	12.305	44.1208	18.5207	17.1765	8.39718	-1.42784	0.0199918	0.136621
LOC101749699	15.9924	30.771	30.4936	21.052	20.0207	23.867	14.4288	11.09	21.9657	5.16684	4.35457	3.2722	1.23249	0.0200141	0.13663
LOC121109968	244.376	267.811	227.166	98.2898	112.562	99.7876	110.406	169.495	26.836	25.7577	22.6222	109.777	1.17383	0.0200254	0.13663
GPR158	48.2264	31.8023	32.4587	26.3575	9.48334	8.68654	12.1563	8.93598	11.1297	15.4124	9.67443	11.9881	1.171	0.0200795	0.13676
WNT5A	309.574	94.4419	144.548	40.2269	82.0136	252.22	339.205	414.056	432.179	460.771	119.093	158.249	-1.05871	0.0200795	0.13676
LOC107049648	0.874418	25.6042	9.82424	6.91991	17.2023	18.6609	10.4494	1.18007	2.2703	0.0154978	4.27837	3.40685	1.83177	0.0202058	0.137358
THRSPB	6618.14	30889.9	6886.35	30218.4	5345.87	35371.1	23337.2	53245.2	17065.9	24530.7	89936.5	37730.4	-1.09198	0.0202314	0.13743
TRIM55	8.57741	3.08581	0	0	0.921805	9.96756	2.70566	27.5865	36.3483	4.15045	20.3305	4.9599	-2.073	0.0202343	0.13743
IL18BP	18.7922	23.6327	52.124	70.4969	55.3764	42.4249	64.6158	62.2729	196.321	39.1256	70.7936	115.71	-1.05988	0.0202832	0.137696
TRPV6	0	4.08402	0	0	3.84951	3.60788	6.93889e-17	6.93889e-17	6.93889e-17	6.93889e-17	6.93889e-17	6.93889e-17	4.02787	0.0203922	0.138131
LOC421856	3.83005	0.00730304	0	0.845325	1.9138	1.77556	0.164186	14.2708	22.9199	4.1349	2.21243	1.56351	-2.34301	0.0205198	0.138777
LOC422643	6.93889e-17	6.93889e-17	6.93889e-17	6.93889e-17	6.93889e-17	6.93889e-17	0.0752541	2.227	8.594	0.0109552	2.14984	0	-4.21946	0.0205467	0.138872
LOC121110416	420.711	897.87	398.252	176.472	517.255	79.3811	2635.94	700.683	414.663	558.553	1198.35	219.852	-1.20175	0.0205604	0.138921
LOC424014	1781.2	328.436	306.779	306.536	162.15	1638.94	431.49	208.855	542.117	242.77	359.089	288.538	1.1257	0.0206292	0.139172
LOC107053464	12.3173	6.16774	9.83975	9.71024	5.70379	2.54067	2.44153	2.23296	0.0431905	4.09772	5.28312	0	1.67848	0.0207038	0.139464
HS3ST2	3.7336	3.09946	4.9087	10.6493	4.74793	13.448	0.0543169	6.41218	0.0296178	2.05249	0.0195719	0	2.14213	0.0207054	0.139464
LGR6	9.48344	1.04976	7.87416	3.44162	6.68625	6.19123	1.24458	1.12918	0.028834	0.00776832	0.0190565	5.40733	2.0325	0.0207792	0.139655
LOC121111220	29.2439	10.2967	39.3493	9.50339	41.0845	38.1173	56.0141	36.7582	160.639	29.8655	60.0442	40.1123	-1.19052	0.0208657	0.139894
LOC100858973	50.9644	21.5813	26.5349	53.6862	39.1143	60.2515	61.0128	36.8025	322.589	30.9021	69.7339	74.4053	-1.23763	0.0209134	0.140062
LOC121108868	62.7761	0.0261027	0	6.02872	3.7626	6.96776	122.5	2.38591	144.218	2.09993	9.76557	200.187	-2.58819	0.0209769	0.140062
LOC107051372	40.4911	145.669	114.085	36.7495	31.4257	121.291	36.4395	6.82571	13.4774	15.4628	49.2236	75.8667	1.30883	0.020981	0.140062
B3GALT5	63.2344	62.5866	45.2282	21.8113	80.2306	29.946	24.3227	26.6252	14.5443	45.1948	22.5243	9.24048	1.08588	0.0210801	0.140495
CLBA1	125.794	27.7308	4.89082	40.4092	30.5052	19.3103	8.69699	11.169	26.4979	24.6496	8.63838	11.9156	1.43319	0.0211079	0.140593
LOC112533526	17.9485	5.16102	22.6367	11.3669	15.2713	13.2372	2.5868	6.64758	2.30816	7.19233	10.6321	5.10352	1.29203	0.0212172	0.14106
LOC107052908	35.8331	34.8996	35.3963	51.9575	18.0766	51.3826	18.2529	10.0947	5.69501	22.6155	21.4157	30.1869	1.06438	0.0212692	0.141188
LOC121109763	12.2232	8.23792	1.94439	4.23278	24.8493	54.542	10.5424	5.52332	0.0653689	7.178	2.18629	0.740005	1.9728	0.0213107	0.141336
SAMD14	14.1158	26.6595	11.7865	30.0405	14.288	15.8687	30.5398	19.0097	92.9536	25.7408	36.4691	39.3718	-1.10894	0.0213422	0.141411
GRIN2B	11.3399	4.12828	1.94857	11.4719	5.69488	19.7095	0.277836	6.83817	0.144206	9.30339	333.342	2.34985	-2.68909	0.0214502	0.141996
BPIL3	0	0.00658793	0	1.77416	0	5.54365	0.158087	11.0074	2.32155	7.20098	13.8201	6.83549	-2.39886	0.0217939	0.143741
LOC121111705	0.921957	1.03525	0	7.32037	1.90528	0	6.93889e-17	6.93889e-17	6.93889e-17	6.93889e-17	6.93889e-17	6.93889e-17	3.97753	0.0218304	0.143894
ST6GAL2	133.094	54.416	85.5502	54.3723	49.5739	131.039	34.1571	15.6951	52.1693	78.1071	25.7946	45.4082	1.01266	0.0218795	0.143953
LOC121107460	0	0.00365995	1.97617	0	1.93377	0	0.134616	2.29671	20.5843	3.10154	1.13127	3.35217	-2.79101	0.0218984	0.144032
LOC112532804	9.43611	0.0225275	8.84908	9.68	16.2936	7.93067	18.3152	22.2015	32.0976	14.421	25.6955	13.5862	-1.25976	0.0219115	0.144032
LOC121107461	0	0.00279231	0	0	0	2.79233	2.50926	3.34624	9.76964	1.04731	1.11796	3.40854	-2.64611	0.0219497	0.144195
LOC121106551	43.4112	27.7262	38.3504	20.0813	68.8106	24.6606	35.7717	8.96904	2.36229	16.4522	20.3123	4.10383	1.33373	0.0220025	0.144454
LOC107053713	81.634	1.06013	10.8018	5.11319	0	13.1853	7.06873	4.42209	0.0581195	4.11204	4.2783	1.62809	2.32262	0.022015	0.144492
LRFN5	165.947	366.365	133.71	541.58	205.124	609.524	156.002	463.101	407.963	521.514	1685.8	997.895	-1.06526	0.0221011	0.144888
MAFA	3.76098	2.06836	3.93055	0	8.64824	7.16894	0.0358955	1.10988	2.16765	0.00531298	0.0130094	1.75906	2.14506	0.0222244	0.145468
PKMYT1	48.0414	209.25	21.6065	92.2778	49.5707	117.696	99.9746	254.175	346.47	76.1578	277.546	127.466	-1.13304	0.0222948	0.145795
LOC121107947	0	2.06432	0.972433	0.794912	3.81898	12.7785	0.0155749	1.08313	1.08383	0.00232529	0.00568109	0	2.85555	0.0223337	0.145946
LOC121108653	38.58	344.737	46.1899	18.2489	528.036	39.5967	25.7629	189.913	15.7163	17.5253	5.47205	21.2299	1.87593	0.0224134	0.146349
LOC124417458	0	9.24853	0	35.7013	7.60225	17.7964	28.1241	50.9992	35.5954	24.7124	15.1036	80.9128	-1.73758	0.0225365	0.146842
LOC107055472	165.087	123.165	139.63	100.954	266.346	119.298	136.497	140.06	1165.95	92.6202	353.732	174.524	-1.17346	0.0225531	0.146861
LOC107053937	100.99	67.7389	76.7021	29.7116	80.1694	80.4903	53.2436	37.7445	9.05409	56.531	34.3143	23.8593	1.01885	0.0225913	0.146963
LOC107052851	0	0.00191698	0.987197	0	0	0.907268	0.0945197	1.169	6.53375	2.06683	1.11118	6.15348	-2.77105	0.0225961	0.146963
MIR6632	4.71611	7.16485	2.94235	1.67026	7.67505	2.58947	2.33396	1.11757	0.0231923	2.04747	0.0153427	0.832361	1.9507	0.0227894	0.147952
MIR1557	0	1.02413	0	0.881858	0	1.82716	0.136204	1.20121	20.5942	1.05282	1.13199	6.90431	-2.84034	0.0228528	0.148275
APCDD1	24.578	40.9624	7.84906	5.11943	11.4183	12.3061	7.20978	0.073066	8.79576	12.2883	2.19684	1.5909	1.64455	0.0228624	0.148292
LOC121107060	26.367	35.9249	45.24	17.4258	50.611	54.9439	31.1247	8.97531	0.113423	23.6257	10.7658	17.1528	1.31957	0.022897	0.148452
FAM196A	186.765	187.807	629.464	30.5506	58.138	66.1379	103.183	35.6756	65.6217	116.194	83.604	69.3129	1.28956	0.0229627	0.148697
LOC121107582	16.9445	17.4611	20.6457	24.6228	20.025	35.522	12.1268	12.1954	4.55264	15.4072	5.42243	14.6485	1.06128	0.0230306	0.14898
LOC107052888	15.9672	40.0158	32.4464	34.2609	44.8818	40.7156	34.7191	6.78401	10.0918	16.4596	17.1502	13.6411	1.07113	0.02309	0.149237
LOC101748352	1.93166	0.00191826	0	0	0	0	6.99122	2.24981	0.0501313	2.06626	4.25951	1.65005	-2.78229	0.0230932	0.149237
THEM4	31.9823	12.3589	189.821	20.0096	21.8724	372.29	67.2455	41.2723	693.11	327.098	701.891	297.96	-1.71496	0.0231721	0.149402
LOC107052164	6.93889e-17	6.93889e-17	6.93889e-17	6.93889e-17	6.93889e-17	6.93889e-17	0.0686662	2.21782	0.0373228	0.0100238	4.22653	4.42278	-3.97508	0.0231918	0.14944
LOC101748028	0	0.0116367	0	12.8204	1.89446	0.819151	6.93889e-17	6.93889e-17	6.93889e-17	6.93889e-17	6.93889e-17	6.93889e-17	4.41942	0.0232201	0.149545
LOC121110868	20.7675	11.3098	36.4235	5.11562	21.0077	13.1918	11.9232	11.0068	6.68334	5.15592	1.14123	5.95204	1.34994	0.023222	0.149545
ZAR1L	1.82799	11.272	16.7495	0	5.70214	12.4873	38.6609	18.9474	67.3168	11.3483	14.0081	4.92806	-1.68452	0.0233846	0.150257
LOC121108720	1.90132	0.00593544	0	0	1.92081	2.7307	0.155398	6.67241	8.84484	0.021884	21.1671	3.3159	-2.50412	0.0233868	0.150257
LOC121107414	4.77428	4.08647	1.96472	0.82441	0.935179	0	0.00791459	0.00432525	0.00436049	0.0011855	0.00289394	0.897103	2.91498	0.0234057	0.150323
LOC121111450	0	0.00792515	1.96784	3.61353	1.91078	1.76789	6.93889e-17	6.93889e-17	6.93889e-17	6.93889e-17	6.93889e-17	6.93889e-17	3.74475	0.0234523	0.150533
LOC121106734	26.3329	30.8212	74.7385	72.083	106.956	86.7438	17.1875	38.7274	1.26075	68.7863	10.8056	15.2831	1.38172	0.0235155	0.150631
LOC121106572	29.2398	12.3471	40.3324	29.8815	33.4141	27.3888	40.3193	33.4345	125.252	16.5019	62.1759	92.6803	-1.09808	0.0235159	0.150631
LOC121113078	20.6964	0.0322548	63.9524	5.08612	117.686	4.24316	0.140576	0.0745713	0.0752007	24.5212	5.3688	2.46153	2.66472	0.0235563	0.150841
LOC107051707	0	2.04992	0	1.75637	1.91071	3.63138	6.93889e-17	6.93889e-17	6.93889e-17	6.93889e-17	6.93889e-17	6.93889e-17	3.75319	0.0236437	0.151266
LOC124417233	59.3329	239.117	76.6744	281.283	372.247	399.907	144.52	89.9965	42.3912	211.813	45.123	130.234	1.10415	0.0238924	0.152232
MIR6551	4.68466	3.1001	3.92184	4.31753	14.3939	11.6136	3.55118	1.15048	0.0401524	4.09456	0.0264857	3.49218	1.69778	0.0238935	0.152232
HIST1H4B	2.76822	11.2839	12.7914	23.1778	1.85676	7.00848	21.9489	42	32.1499	17.5053	15.0694	17.0244	-1.29697	0.0239381	0.152246
LOC107054516	4.63622	16.4376	36.4067	10.4071	45.9195	22.9831	54.7116	55.5096	109.682	41.161	23.6749	32.4023	-1.20913	0.0239503	0.152279
LOC121111548	1.88861	0.00796729	1.96777	1.75601	3.85853	0	6.93889e-17	6.93889e-17	6.93889e-17	6.93889e-17	6.93889e-17	6.93889e-17	3.76973	0.0240213	0.152628
MIR6664	0.903748	2.06541	5.91096	4.4141	6.72307	1.70106	14.433	18.698	7.82961	5.16706	8.5992	5.88548	-1.44822	0.0241386	0.152845
PDE6G	22.5734	21.5826	53.1081	66.9509	35.2831	64.6849	75.4866	65.5901	159.776	28.8442	82.5576	123.467	-1.0175	0.0241491	0.152854
LOC124417834	1.81821	7.2029	17.7167	10.5153	14.3318	17.802	18.4357	15.664	45.4294	4.15687	52.393	44.6973	-1.37207	0.0241614	0.152854
LOC121110778	23.7233	3.10752	14.7612	11.4317	2.8113	7.89655	17.2456	13.4602	113.63	15.4614	17.2257	11.7985	-1.55822	0.024178	0.15287
LOC121109053	3.75685	0.0164274	6.89343	4.37892	6.70502	5.32149	2.31411	0.0197256	0.0198876	2.04471	1.07296	0	2.18501	0.0242399	0.153126
EPHA5	95.412	54.3877	71.802	16.5199	17.1109	46.8354	11.1792	25.5227	23.3461	20.5815	24.651	34.41	1.10719	0.0242772	0.153207
LOC121108225	4.74577	4.09771	1.96027	1.70231	3.82577	1.71603	0.0228204	3.18525	0.012531	0.00339652	0.00830491	0	2.24737	0.0242957	0.153207
MYH1D	6.93889e-17	6.93889e-17	6.93889e-17	6.93889e-17	6.93889e-17	6.93889e-17	9.20803	0.0481991	7.58381	0.0129985	0.0320121	0	-4.59672	0.0242959	0.153207
LOC121110243	17.8534	75.8739	16.6957	55.4992	31.4684	32.6666	7.5012	16.6381	0.112615	20.5511	18.1959	25.9177	1.36334	0.0245152	0.154266
LOC124418228	3.70504	22.5409	4.8982	21.2355	16.2393	11.4539	2.51728	2.27114	0.0595886	14.2935	3.23153	0	1.81215	0.0245272	0.154266
LOC107054416	0	29.6889	0	12.2796	13.3583	23.1748	0.0779082	4.36268	0.0422594	0.011329	3.19734	5.30505	2.52481	0.0246745	0.154668
LOC112530276	52.7916	72.8586	95.4035	62.3698	18.06	95.6316	48.3784	22.2911	23.4145	15.4622	27.8984	55.9326	1.03493	0.0246913	0.154708
LOC425001	6.93889e-17	6.93889e-17	6.93889e-17	6.93889e-17	6.93889e-17	6.93889e-17	2.41738	2.22062	7.52215	0.0103049	0.0253271	0	-4.12425	0.0247982	0.155197
BTN3A3L2	43.453	78.9038	15.7156	5.97108	7.56814	27.3803	13.7328	7.95207	214.064	130.603	184.177	21.1733	-1.67086	0.0248964	0.155411
LOC423229	8.54431	6.15097	2.94085	0.77425	9.60194	1.67773	2.314	0.0197074	0.0198692	3.05813	0.0131518	0	2.31237	0.0249143	0.155411
LOC107052840	5.652	2.07409	3.92475	7.05658	1.86935	14.4165	6.33378	6.78975	58.2542	12.3623	10.7788	11.016	-1.57593	0.0249324	0.155411
LOC427873	1.81608	34.7922	14.7539	3.36892	2.80697	19.5726	19.6681	39.9324	22.3196	30.8661	56.6917	34.2474	-1.39338	0.0249459	0.155411
ACOD1	2399.43	310.985	286.132	249.417	161.199	72.3056	138.832	128.92	359.858	354.814	243.313	118.008	1.37201	0.0250863	0.156003
LOC121107441	0.913886	4.09236	1.96238	5.39765	1.89581	0.821475	7.31722	4.51119	15.3566	5.15798	4.33557	7.70559	-1.51209	0.0251006	0.156003
GPR15	3.69295	12.3399	5.87752	16.6267	41.1314	50.788	4.96821	2.31883	2.32159	6.17872	2.20908	22.8684	1.66382	0.025117	0.15606
LOC121111231	1.86717	7.14186	5.91844	0	1.89326	0	15.5308	7.80411	11.0751	8.23475	4.34792	6.78284	-1.65795	0.0251301	0.156096
LOC121106958	57.6054	16.4541	48.192	24.4935	41.9924	47.8023	37.9859	136.402	209.57	58.655	20.4833	64.1221	-1.15398	0.025164	0.156247
SOX11	28.4349	11.299	5.88285	7.80776	11.4344	15.9502	0.12079	2.28235	8.74584	7.17738	7.44059	0	1.62393	0.0251822	0.156247
LOC121106950	3.80745	3.07106	2.9542	1.73428	0	0.832724	1.13529	0.00436854	0.00440413	0.00119735	0.00292289	0	2.84409	0.025287	0.156667
LRFN2	1.81707	6.18135	15.7418	18.5766	22.0227	8.77382	2.52961	7.65549	0.06247	6.15517	2.18241	5.17787	1.58631	0.0252937	0.156667
LY6CLEL	60.8228	2.0858	3.91295	6.90893	7.5918	5.17145	0.106875	6.56137	2.26909	8.18534	2.17565	1.62945	2.00072	0.0253281	0.156667
LOC124416952	238.66	156.012	492.717	85.9439	186.062	194.482	421.963	251.06	100.206	599.64	364.496	1005.11	-1.01815	0.0253316	0.156667
LOC112530235	5.76442	1.03319	1.96774	0	0	0.846792	6.93889e-17	6.93889e-17	6.93889e-17	6.93889e-17	6.93889e-17	6.93889e-17	3.78062	0.0254126	0.156946
LOC121113231	0	3.09048	5.90506	4.37855	7.67291	6.23672	12.2069	12.2376	35.1483	5.17364	9.68822	4.97888	-1.51986	0.025491	0.157266
LOC121113311	2.80851	19.3525	1.95722	0	0	0	0.00796821	0.0043545	0.00438998	0.00119351	1.04737	0	3.78126	0.0255051	0.157271
RGS7	1.86166	2.0626	3.93638	4.43798	0	6.31197	0.0227775	2.14201	0.0125076	1.0249	0.00828943	0	2.29249	0.025567	0.157494
LOC121110769	277.952	9.27882	2.92448	25.318	28.5692	32.5796	11.1373	14.4995	35.3501	13.3918	18.2373	23.1758	1.69501	0.025575	0.157498
LOC124417187	30.2124	8.24442	19.6583	29.9347	40.1491	18.4978	14.4257	10.0002	2.34363	8.23929	2.223	21.7492	1.3031	0.0256092	0.157661
BRINP2	0	0.00279768	0	0	0.960396	1.84105	2.51431	8.70415	2.27197	1.04776	0.0387317	7.00182	-2.65765	0.025646	0.157755
LOC107051722	0	2.03388	0	0	0	0.896562	4.82232	0.0606174	8.72351	0.0162733	4.28505	5.18549	-2.72532	0.0256982	0.157941
TMEM81	4.67894	10.2502	7.86586	7.90416	8.59325	7.04819	12.3005	10.0898	39.6731	11.3363	19.2839	11.8872	-1.16087	0.0257413	0.158161
TCFL5	13.1202	41.0609	120.041	27.1152	45.7978	38.8453	19.5069	13.4139	27.7106	25.7027	32.0748	8.38951	1.16936	0.0258194	0.158415
MIR6553	2.84221	2.05458	0	4.50673	1.9026	0.833184	0.00795913	0.00434955	0.00438499	1.01913	0.00291019	0	2.84162	0.0258407	0.158467
LOC121106999	10.4167	2.07698	6.88146	6.11779	8.60107	7.97316	24.1	10.0795	28.7045	8.25644	12.8973	12.775	-1.18446	0.0260055	0.159239
LOC107051353	0.86845	5.16681	17.6933	14.8567	15.2388	71.4785	10.7103	3.40194	4.49386	4.12906	12.7432	1.57956	1.73113	0.0260487	0.159323
LOC121106699	3.80758	4.08629	0	1.73445	0.93531	1.74677	0.00795913	0.00434955	0.00438499	1.01913	0.00291019	0	2.86193	0.0261898	0.160004
LOC107051656	3.72976	10.2474	6.88041	14.254	0	8.87257	8.75459	37.5317	34.2749	15.4452	6.52315	18.8071	-1.45178	0.0263078	0.160367
LOC107054351	15.1303	11.2895	8.84301	2.49409	4.72663	23.2536	16.0002	26.6527	54.1556	16.4823	15.0765	29.1435	-1.2525	0.0263165	0.160367
LOC121110249	5.57557	48.1926	18.669	11.2668	82.2941	10.4556	9.78685	10.0194	6.74827	16.4318	4.36002	18.1633	1.4205	0.0263385	0.160367
PRR15	5.67383	2.06947	2.94212	7.11475	1.87714	7.15565	20.3749	2.35023	19.8602	8.24658	9.6777	11.1031	-1.38887	0.0265879	0.161297
LOC121109659	1.89227	4.07622	0.979402	0	0	1.77485	6.93889e-17	6.93889e-17	6.93889e-17	6.93889e-17	6.93889e-17	6.93889e-17	3.65438	0.0266337	0.161526
LOC100857573	0	3.10131	1.95029	36.991	0.907595	1.64988	0.0360996	0.0196033	0.0197643	3.05802	2.11029	0	2.89638	0.0266532	0.161599
NPTX2	11.2705	4.1401	32.478	18.4419	3.75505	41.9041	49.8122	67.5913	17.9302	32.9354	36.4844	66.1104	-1.26891	0.0266928	0.161748
TACSTD2	74.7367	22.5954	27.5281	10.3791	8.52293	41.6511	49.9925	57.7769	83.2718	49.3916	75.0117	76.2737	-1.07643	0.0267794	0.16209
PCTP	211.214	521.337	261.548	990.756	1130.03	146.591	376.528	107.849	105.724	108.04	625.609	65.7081	1.23037	0.026948	0.162791
LOC121110748	98.2145	15.4342	73.7628	72.142	54.3857	27.2668	25.5553	20.0482	43.1611	6.21196	22.5365	36.9678	1.13946	0.0269614	0.162826
LOC107054730	1.80877	24.6183	10.8005	53.2387	13.3253	15.8565	25.7834	31.1935	21.2608	60.6729	53.5886	106.65	-1.31721	0.0270423	0.163177
LOC419409	519.685	314.074	4183.32	397.93	377.828	546.317	281.101	340.951	683.29	690.142	329.14	509.59	1.16112	0.027112	0.16346
LOC121107648	1.8244	0.0228131	3.91822	11.4745	7.6187	28.8127	0.0522256	0.0282577	0.0284907	0.00767681	0.0188308	7.26876	2.74511	0.0271426	0.163573
LOC107050770	0	0.00796469	2.95811	0.839519	3.85855	1.76741	6.93889e-17	6.93889e-17	6.93889e-17	6.93889e-17	6.93889e-17	6.93889e-17	3.7683	0.0271463	0.163573
LOC124417303	16.938	39.9839	14.7352	43.2919	11.3996	19.3924	8.61826	6.74532	10.0334	14.3875	14.9676	12.8728	1.098	0.0271602	0.163573
DLGAP3	2.84611	1.03535	0	2.66276	4.8241	0	9.54602	5.56952	6.65695	7.19341	4.31918	2.45471	-1.59715	0.0271686	0.163573
MNX1	6.93889e-17	6.93889e-17	6.93889e-17	6.93889e-17	6.93889e-17	6.93889e-17	0.0652555	6.44615	2.21473	0.00953963	2.14066	0	-3.96782	0.0272902	0.164076
LOC121108167	2.75035	5.16672	17.6935	11.3051	13.3228	74.1823	0.126695	5.53351	2.29109	0.0180535	18.9593	0.735578	2.12421	0.0274154	0.164462
LOC101749814	1.85927	5.11796	2.94681	0.796742	3.82061	5.37646	0.0291624	0.0158609	1.10239	0.00432876	0.0105917	2.70758	2.11105	0.0275939	0.165153
LOC101748344	15.2738	8.1876	0	0	0	6.22266	0.0155752	0.00849703	2.12852	0.00232534	0.00568121	0	3.37357	0.0276409	0.165171
LOC121109097	79.2573	83.1127	46.2028	44.71	92.6073	63.636	57.966	22.2971	4.61207	42.1558	34.3031	39.4469	1.02505	0.0277243	0.165577
LOC112531988	12.3215	1.05267	8.85365	7.00828	6.66839	8.86793	7.52677	13.3805	17.78	17.4869	23.528	22.3537	-1.1742	0.0278259	0.166
GVINP1	3357.29	3415.31	821.067	1103.66	5069.36	510.894	5055.48	3255.49	8838.72	5519.37	4549.22	1486.51	-1.00751	0.0278938	0.166251
LRRC2	6.93889e-17	6.93889e-17	6.93889e-17	6.93889e-17	6.93889e-17	6.93889e-17	0.0696048	7.51432	0.0378252	2.05837	0.0249605	1.68851	-4.04391	0.0280443	0.16698
LOC121106708	0	4.09266	6.91055	0.812299	1.89549	1.72948	0.0155438	1.08308	0.00854918	1.02221	0.00566981	0	2.49444	0.028101	0.167132
PFDN2	265.116	5.17214	395.353	203.007	2.79389	332.695	724.501	598.446	832.199	305.525	648.487	340.695	-1.51819	0.028419	0.168564
LOC112531833	8.56653	7.16107	0.970956	1.67669	0	6.25732	0.0293039	0.0159374	0.016068	0.00434949	2.10223	1.77569	2.40024	0.0284646	0.168736
LOC121108438	0.923932	0.00859722	6.92129	0.834149	0	1.75989	6.93889e-17	6.93889e-17	6.93889e-17	6.93889e-17	6.93889e-17	6.93889e-17	3.90727	0.028479	0.168776
NAT	17.8568	71.7687	38.3517	25.3941	45.8336	17.5481	17.038	14.4758	19.9697	30.8058	7.58073	11.8927	1.08527	0.0285108	0.168874
BTBD18	8.43833	7.21044	10.806	24.7654	31.6004	8.74065	31.6657	34.4254	65.3005	27.7863	35.3723	10.0695	-1.1528	0.0286411	0.169503
SKAP1	81.1388	60.5611	69.8149	63.2292	73.4793	83.1582	110.791	60.1136	433.799	67.9247	124.375	70.8963	-1.00716	0.0286593	0.169545
USH2A	5.63951	6.16398	9.84347	4.31942	6.67369	8.88582	15.7894	23.1853	7.87938	13.3788	12.8857	14.5459	-1.06386	0.028664	0.169545
LOC121109631	135.775	189.868	712.061	97.3805	58.1357	144.019	164.998	45.6722	138.809	90.5267	106.12	71.8183	1.1127	0.0288753	0.170435
LOC107055377	63.1784	48.2569	107.206	48.2282	77.3023	89.3738	69.9561	16.7842	14.5884	65.7642	27.9095	15.2343	1.04209	0.0290069	0.171001
LOC121108655	6.63579	4.10929	4.91771	2.57055	2.84097	5.32653	1.23568	0.0263378	3.24538	1.03318	2.12409	0	1.71964	0.0290781	0.171126
LOC107051622	30.2679	7.21437	17.6977	19.3399	19.0864	15.8749	15.4684	2.32828	8.88054	9.25248	7.51698	5.04515	1.16631	0.0291197	0.171254
LOC107053885	4.70614	2.07165	15.787	0	6.69601	1.67518	0.0361553	2.16671	0.0197945	3.05805	0.0131025	0	2.38515	0.0291415	0.171289
LOC121111986	5.7255	0.0112724	2.95116	1.71757	0.930867	3.57185	0.015462	0.00843549	1.08367	0.00230855	0.00564013	0.880378	2.47783	0.0292062	0.171482
LOC121106667	32.1121	44.0766	32.4627	13.0585	12.3569	11.3633	7.43039	13.2892	14.3899	17.4548	7.54779	5.87183	1.13171	0.02935	0.171998
LOC121108787	0	0.0145334	0.971814	9.92251	0.922183	9.97259	1.15646	0.00845355	0.00852257	0.00231348	0.00565219	0.880309	2.97563	0.0294044	0.172203
LOC101748284	689.006	58.5395	228.137	56.9228	141.19	142.251	31.937	40.1221	70.0879	75.103	191.65	147.535	1.24081	0.0294089	0.172203
LOC771876	82.599	0.0284742	11.7871	5.99925	5.66771	3.37855	2.53005	0.0620552	2.27989	9.21137	6.3857	3.38852	2.16066	0.0295031	0.17252
LOC112533513	24.4459	125.129	67.8529	41.1952	56.2872	62.7713	88.9665	230.732	250.883	25.763	46.2039	185.115	-1.13041	0.0295251	0.172556
TSKU	165.024	490.47	228.131	285.662	106.815	229.869	27.098	70.0501	55.6976	31.9311	400.247	48.6238	1.24757	0.0295481	0.172596
LOC112532140	172.68	107.768	57.995	102.757	209.075	105.166	164.405	85.6754	152.389	145.069	62.2948	1226.99	-1.28046	0.0296312	0.172894
LOC107051510	4.66986	4.12821	2.93306	24.1259	7.61826	10.6368	2.46444	5.44997	0.0479306	4.10249	4.25411	0	1.69254	0.0296518	0.172909
LOC107052037	12.2006	22.5846	28.5217	25.4856	49.7386	9.58053	31.8104	63.2177	45.5943	49.3749	29.0162	79.0101	-1.00635	0.0296578	0.172909
LOC121106559	0	0.00279231	0	0	0	2.79233	0.102813	3.33961	7.62291	2.06938	2.17258	4.31721	-2.54277	0.0297726	0.173437
LOC121106776	2.81931	0.0131784	3.93616	1.69807	10.6228	0	5.0776	4.55708	39.4395	9.27147	4.36473	9.35001	-1.88732	0.0297984	0.173536
WT1	603.332	70.8461	35.3726	63.1031	57.1892	78.554	56.0126	53.3482	73.3083	71.9933	66.4565	60.7771	1.24841	0.0298249	0.173602
CENPP	12.2907	18.4253	3.91774	6.96921	7.61625	7.01612	7.56826	11.2189	49.6673	29.8083	20.3853	14.4425	-1.23289	0.0298563	0.173687
ELF5	0	3.07869	0	2.61899	3.82923	7.26195	0.0155299	0.00847242	0.00854159	1.0222	1.05494	0	2.60979	0.0299995	0.174185
CD72L1	24.6411	10.2731	8.84001	6.92704	14.3242	9.66924	11.2299	17.8758	101.542	9.29771	21.4949	27.3494	-1.33073	0.030006	0.174185
LOC112530658	0.861373	26.7263	0	10.3441	21.8712	701.234	42.1542	4.5963	18.9484	33.9156	33.1658	9.24093	2.40991	0.0300852	0.174424
LOC124417363	9.51516	1.04673	3.9293	6.20012	4.77049	1.68364	0.212473	15.5393	19.9267	15.4279	4.37371	31.1947	-1.64714	0.030162	0.174802
NID1	2484.57	12225.6	2094.5	22829.7	1331.16	6176.4	9416.62	2236.23	903.646	3244.15	1685.14	2036.42	1.27182	0.0301892	0.174819
ZNFY1	52.9508	10.2968	4.89216	21.014	55.4617	23.8248	11.2922	52.256	147.424	62.7515	65.3995	67.644	-1.26879	0.0302467	0.175064
LOC121107056	4.70907	7.1693	1.9546	1.66277	7.66655	6.2228	9.8136	11.1259	15.5015	13.3673	3.29794	18.1267	-1.25838	0.0303635	0.175598
ANO3	88.774	20.5612	46.2108	25.3362	23.7984	110.89	31.4917	21.1404	34.3548	29.8175	14.0049	17.8864	1.08242	0.0303882	0.175635
TOM1L1	19.7953	43.0386	15.7229	19.2983	9.49045	21.2099	1.4381	12.1469	2.3364	17.4347	13.8646	5.03195	1.28393	0.0304967	0.176132
LOC121113145	8.44447	20.5007	14.7508	14.9488	13.3527	11.446	12.4183	17.8624	57.4997	22.6445	23.6162	36.9178	-1.02981	0.0308858	0.177428
LOC121109001	4.63952	37.9147	13.7551	19.3188	17.1607	25.7139	12.0243	11.0563	6.71473	12.323	4.34522	5.03555	1.19285	0.0309369	0.177533
LOC124417632	12.241	19.4817	27.566	15.8325	8.55054	3.38996	4.91537	4.47872	9.88259	6.1697	0.0494486	7.77987	1.3657	0.0311361	0.178167
LOC124417401	4.66976	8.21642	9.83443	15.0812	11.4691	5.2185	9.96587	15.6177	29.9148	8.26381	11.8616	53.6337	-1.23455	0.0311389	0.178167
LOC124418136	15.9484	125.117	5.87341	63.2942	77.3343	61.9067	56.3863	16.7312	13.4413	25.711	15.0666	14.4312	1.2957	0.0311407	0.178167
GRM2	2.76979	10.2603	41.4227	0	1.85774	0.754605	59.1777	15.677	15.6917	72.943	17.232	23.8699	-1.83296	0.0311578	0.178167
YBEY	34.8686	75.8933	41.2963	37.7364	53.4609	22.8564	19.5057	17.81	6.80996	51.3267	10.7932	19.6652	1.0741	0.0312909	0.178566
LOC124417945	6.93889e-17	6.93889e-17	6.93889e-17	6.93889e-17	6.93889e-17	6.93889e-17	0.0797834	0.0429022	7.55211	0.0115926	6.32315	0	-4.31984	0.0313348	0.178697
MYBPC1	6.93889e-17	6.93889e-17	6.93889e-17	6.93889e-17	6.93889e-17	6.93889e-17	0.0797834	0.0429022	7.55211	0.0115926	6.32315	0	-4.31985	0.0313387	0.178697
AHNAK2	869.468	60.5902	64.8748	42.8582	29.5043	77.6448	36.7288	93.1725	60.0567	52.4776	55.7814	119.323	1.45413	0.0314857	0.179345
RAP1GDS1L	46.3347	13.3688	14.7342	24.5872	23.8466	30.1041	5.07387	19.8399	10.0403	20.53	6.49144	8.48018	1.10999	0.0318149	0.180439
LOC121107628	19.7734	17.4674	47.2328	28.1318	20.012	25.6258	19.2454	5.66103	5.66677	19.5138	9.68461	16.3437	1.04762	0.0319088	0.180657
GRIA3	13.2914	1.05176	2.93625	2.52802	15.3628	6.16135	5.13894	13.3955	30.9545	18.5174	9.71858	33.664	-1.41357	0.0319722	0.180921
TNNT3	35.8441	10.3002	35.3995	53.7692	37.2207	37.1462	37.9979	36.7989	392.247	9.30446	46.1839	44.3451	-1.43311	0.0320851	0.181227
LOC121106998	1.93166	0.00191826	0	0	0	0	3.5957	1.16259	2.24484	4.10175	0.031084	4.36263	-2.62542	0.0321462	0.181477
LOC124418408	0	2.05002	3.94905	3.61252	0	0	6.93889e-17	6.93889e-17	6.93889e-17	6.93889e-17	6.93889e-17	6.93889e-17	3.77672	0.0322333	0.18173
LOC107049536	5.60646	17.4225	18.7026	5.15223	21.067	2.51324	1.35874	3.3605	1.18867	9.21181	7.43363	1.61606	1.51335	0.0323234	0.182096
WNT3	6.59031	13.3057	3.92134	8.82097	5.70726	5.24804	4.743	2.24941	1.16861	3.0859	4.2591	1.65055	1.31619	0.0324345	0.182388
LOC112531260	0	0.00848402	0	7.34077	0.939243	1.76121	1.44088	7.80607	7.81302	0.0248429	11.7585	24.4666	-2.32776	0.0324984	0.182644
MMP9	36.8493	10.2946	48.2218	12.1678	20.016	22.9586	7.40776	0.0977962	6.73732	16.4249	19.1722	10.2701	1.3113	0.0325041	0.182644
LOC121111662	11.357	12.2922	13.7872	4.30234	1.86148	4.33409	7.56823	6.80644	68.2953	15.4493	26.7698	8.38395	-1.46274	0.0325567	0.182885
LOC107052323	9.39479	22.5437	15.7369	18.5335	11.4327	5.17523	2.57181	9.85967	0.0728614	11.2672	2.19584	5.12271	1.38698	0.0325971	0.182968
LOC101748245	7.65998	0.0112328	0	0	0	7.28901	6.93889e-17	6.93889e-17	6.93889e-17	6.93889e-17	6.93889e-17	6.93889e-17	4.36961	0.0327202	0.183516
PCDHAC2	10.4749	4.11057	5.90477	1.66747	5.73648	0	0.0362284	1.11028	0.0198342	0.00536149	4.1745	0	2.22714	0.0327877	0.183751
PRUNE2	5.58511	16.4311	11.7856	13.9794	17.1612	52.6591	1.41519	6.67568	6.68148	6.17815	0.0547897	19.3031	1.52877	0.0331074	0.185006
LOC121106678	3.72757	4.12434	4.9065	8.80828	17.2786	7.04947	4.74256	4.39226	2.2514	2.06612	1.10994	2.54409	1.39213	0.0331208	0.185006
KCNJ3	7.69898	0.00857079	0.97796	0.83437	0	0.842025	6.93889e-17	6.93889e-17	6.93889e-17	6.93889e-17	6.93889e-17	6.93889e-17	3.88995	0.0331332	0.185006
LOC121106439	23.6249	7.21314	9.81845	29.187	3.75661	29.3599	11.8679	6.66016	0.0798201	7.19592	7.48793	4.20606	1.43534	0.0331366	0.185006
LOC121107486	0	0.00909738	0	6.38582	3.85019	0.837865	6.93889e-17	6.93889e-17	6.93889e-17	6.93889e-17	6.93889e-17	6.93889e-17	3.97	0.0331721	0.185006
CBLN3	3.79779	8.15029	0	0.81585	1.89746	0	6.242	6.73841	32.8488	10.2901	8.6057	0	-2.09365	0.0331787	0.185006
TMEM74B	6.93889e-17	6.93889e-17	6.93889e-17	6.93889e-17	6.93889e-17	6.93889e-17	2.40308	0.0353359	7.50476	0.00957475	1.0938	0	-3.99264	0.0331834	0.185006
LOC121108204	0	1.03635	3.9444	2.65407	2.87316	1.74699	6.07692	6.64465	8.80888	5.14889	3.25938	4.22116	-1.42317	0.0332031	0.185021
LOC121106511	2.80742	11.2268	1.95697	2.58136	1.88108	3.5123	20.357	7.84305	27.4651	3.11848	5.42728	5.8639	-1.52105	0.0332734	0.185316
LOC124417975	7.55735	5.14068	2.93722	5.23124	5.71487	11.642	4.67319	1.1516	3.2964	3.07836	0.0269016	0.788126	1.51293	0.0332819	0.185316
LOC121109256	6.56338	8.22173	16.7353	10.5385	15.3064	5.20266	8.2718	4.44621	2.28536	3.09701	6.39347	1.61034	1.24613	0.0334191	0.18584
LOC121111396	20.6874	51.2964	44.2531	17.4204	64.0049	45.1208	36.042	6.79641	7.90685	18.519	17.1725	28.4114	1.07404	0.0335225	0.186271
CAPN14	6.68518	2.05976	3.93924	1.71165	1.89367	0	5.04903	11.0957	33.9064	8.24067	0.0647999	3.26961	-1.88669	0.0335501	0.186355
SERPINI1	81.1362	61.5873	58.9913	109.135	57.229	69.8328	57.4785	44.593	124.544	64.8431	630.697	77.7403	-1.19004	0.0336225	0.186586
LOC121108744	0	0.0218605	8.85122	6.09423	1.861	31.6214	0.0537862	4.30805	0.0293319	1.03463	1.08592	1.71904	2.42818	0.0336546	0.186716
YLEC9	3.75075	4.11309	5.90259	3.45895	4.76463	8.04838	2.69164	10.0545	41.6969	7.22578	12.8759	6.71241	-1.4152	0.0336666	0.186735
WASF3	111.593	15.4293	31.4569	26.2575	24.7676	33.544	12.3273	15.5954	25.4846	22.6195	21.4252	17.084	1.08043	0.0337346	0.186871
LOC107052639	11.3897	6.16043	4.91026	10.673	3.78919	0.772199	2.40184	0.0351011	1.14302	4.08941	3.18218	0	1.74284	0.0337988	0.18713
AVR2	0.935224	0.00590813	0	0.85827	0	4.61694	3.69629	2.28162	4.44787	9.21462	3.24036	2.49324	-1.86035	0.0338149	0.187172
LOC121106796	13.1424	32.8282	22.6096	11.275	35.34	46.183	53.5393	31.2093	67.7349	113.063	53.6094	16.9104	-1.05469	0.0338315	0.187196
LOC107052440	1.82882	7.1888	13.7886	5.20318	8.59324	9.76892	5.85028	4.38477	1.16522	2.06491	1.10783	1.65652	1.48006	0.0339883	0.187746
ASCL4	0	0.00795525	3.94911	3.61292	1.91063	0	2.57914	4.47671	13.1048	5.14769	4.31351	3.34277	-1.73491	0.0340543	0.187914
LOC124417417	9.49783	4.114	4.9142	0	2.83456	9.87352	3.43447	1.11804	0.0234113	0.00632005	2.11785	0	2.11397	0.0340806	0.187966
LOC121108033	0.921918	0.00911539	2.95558	0	0	7.35194	6.93889e-17	6.93889e-17	6.93889e-17	6.93889e-17	6.93889e-17	6.93889e-17	3.98101	0.0341794	0.188367
GRIK3	1.80346	0.0325976	0	63.4837	3.74713	158.499	0.122907	0.065456	0.0660059	0.0175411	3.24288	21.4056	3.19017	0.0342955	0.188726
LOC121113324	0.874351	6.18328	11.7953	28.425	7.59607	24.0725	38.8948	72.9932	12.379	3.1287	30.0504	62.7787	-1.47391	0.0342971	0.188726
LOC112532725	5.67124	0.0166517	5.90451	12.6013	0	3.4929	9.83638	8.95153	11.1493	9.27407	20.2852	17.2179	-1.44722	0.0346842	0.190166
AIM1	58.8148	10.2859	7.84837	8.6615	0	21.2618	0.133564	4.46679	3.3868	12.284	6.41179	3.35414	1.7995	0.0347088	0.190166
MIR155HG	0	0.00800271	3.94898	0	5.81079	0	2.64811	6.71614	37.0651	4.13943	2.21957	1.55121	-2.42293	0.0348252	0.190434
LOC121107220	0.883246	5.14802	12.7988	5.19527	14.3734	10.6626	23.0386	18.894	37.5494	15.444	5.45372	17.9452	-1.25805	0.0348807	0.190595
CCNO	6.59442	5.14309	12.8062	4.31966	1.86499	10.7072	19.3474	13.3589	22.1246	8.25471	17.1374	11.0456	-1.12337	0.0349047	0.190658
SERPINB2	233.576	14.408	24.562	24.4493	9.46943	22.8336	24.2229	22.1836	15.6144	17.495	32.0564	6.66883	1.47023	0.0350537	0.191165
LOC107055143	5.56865	117.999	154.417	107.265	25.6932	138.988	10.0423	52.0825	38.8934	67.8265	40.7234	15.2262	1.28742	0.0350596	0.191165
TTLL8	20.7255	12.344	37.3854	24.5905	16.1844	39.9497	23.3805	45.569	78.7613	32.9422	20.4661	115.238	-1.06163	0.0351356	0.191531
ADAM15	213.213	159.078	206.509	380.955	40.0031	70.5689	596.572	614.876	162.401	335.326	336.6	115.385	-1.01327	0.0353009	0.19221
TLX1	15.0413	9.2696	65.9564	12.1689	37.2697	9.57991	105.274	34.5289	87.6321	55.5473	21.5394	35.8328	-1.18553	0.0353543	0.192379
FAM181A	5.63607	6.16565	1.95055	17.8912	1.86373	9.78405	9.93295	8.99695	39.7066	11.3385	30.9785	10.1391	-1.3463	0.0353716	0.192379
LOC112532841	6.68634	0.0117399	0	5.3875	3.83216	0	0.00795913	0.00434955	0.00438499	1.01913	0.00291019	0	3.20087	0.0353924	0.192444
IGF1	34.8779	40.0268	106.277	27.141	0	36.2134	21.5379	13.3061	26.3862	4.14528	6.49172	0	1.7538	0.0354746	0.19263
LOC416655	43.2961	830.221	210.409	288.96	2344.1	513.656	2279.53	1414.58	4051.2	1145.87	407.451	1050.67	-1.29049	0.0355087	0.192639
LOC121110218	0	2.03056	0	0	0	0	2.4289	2.22652	2.22844	2.06027	3.19389	0.788424	-2.35193	0.0356212	0.192958
LOC100857609	65.315	11.32	73.8336	1.5851	3.75034	0	0.146435	10.9693	8.8205	10.2565	2.20227	3.33091	2.0942	0.0357261	0.193429
LOC121108185	21.7248	23.5838	6.86432	19.3588	15.2545	15.8894	11.9619	2.32385	5.60739	7.2043	14.8881	3.30248	1.17098	0.0357368	0.193438
RGS16	3.73961	6.15928	0	13.4141	11.513	1.66279	17.0606	41.8412	5.69406	22.6144	17.1627	3.2291	-1.54548	0.0358588	0.193855
KIF25	24.5601	28.7053	7.84758	6.882	24.8407	20.3483	74.8588	32.2525	30.0726	47.3016	34.3276	15.2221	-1.04286	0.0358853	0.193901
LOC121107689	8.44353	20.5018	6.86711	24.801	13.3515	10.5456	24.4314	26.6877	74.0305	10.3247	22.5579	24.7626	-1.10616	0.0359241	0.194004
GPR35	25.4144	27.731	54.0956	30.6743	64.9565	46.8925	29.5029	37.8983	106.614	88.4577	208.712	40.0642	-1.03138	0.0360431	0.194413
LOC107054896	248.492	44.1567	19.6404	45.5743	45.759	50.2978	52.0167	38.8351	21.2174	21.6262	35.3745	37.704	1.13137	0.0361337	0.194609
ANGPTL4	360.244	11465.1	1464.18	7583.82	3833.37	1629.49	11330.4	11305	5585.34	15660.1	6874.24	5625.67	-1.09814	0.0361503	0.19465
LOC121108093	63.2206	24.6637	58.0188	57.1302	53.4344	69.9339	46.5078	41.2454	77.8837	145.009	48.3362	314.251	-1.04272	0.0364262	0.195598
LOC112532350	1.86121	9.18026	0	3.51948	0	4.46229	0.0155745	2.12745	0.00856603	0.00232524	0.00568097	0	2.76754	0.0365767	0.196211
SORCS3	26.3431	31.8405	108.215	39.46	85.958	30.825	37.4177	21.1342	51.9077	10.3198	18.2657	5.79123	1.15182	0.0367242	0.196934
LOC107051939	5.65795	0.0181502	2.93938	1.6546	11.5263	10.7754	2.3536	0.0263607	2.18927	2.05017	1.08229	0	1.9975	0.0367957	0.197182
LOC112531162	4.70039	0.0182808	2.93918	19.8545	1.87107	3.4725	6.3326	21.0555	39.6745	7.2324	3.31078	26.7117	-1.65038	0.0368036	0.197182
LOC121111367	0.961505	0.000984134	0	0	0	0	3.55616	1.15184	2.22913	0.0109755	6.31493	0	-3.04722	0.0368551	0.197262
LOC422150	28.257	33.8772	13.7435	82.9734	33.3795	44.238	19.8069	72.2385	59.0039	43.2379	47.2523	308.525	-1.21477	0.0369788	0.197593
SGCG	303.644	1405.98	644.064	4882.46	3139.68	2625.4	1919.33	1124.73	1156.81	959.679	1054.77	272.953	1.00268	0.0370278	0.197718
LOC428383	3.7494	4.11374	3.92709	9.82179	1.87324	7.1278	0.054371	2.19664	3.25708	0.00798494	3.16868	0	1.74693	0.037033	0.197718
GLRA4	6.93889e-17	6.93889e-17	6.93889e-17	6.93889e-17	6.93889e-17	6.93889e-17	0.0804782	0.043269	0.0436285	0.0116901	2.15442	10.7982	-4.17662	0.0371156	0.198013
DNAH1	13.2153	2.08374	21.6617	12.305	9.52341	11.4808	6.00206	7.67494	4.45342	0.0175934	3.24323	5.1573	1.38165	0.0371372	0.198034
LOC121108139	6.93889e-17	6.93889e-17	6.93889e-17	6.93889e-17	6.93889e-17	6.93889e-17	0.0598557	1.13653	6.43322	2.05469	0.0215302	0	-3.81625	0.0371515	0.198062
NMU	9.49498	2.07233	0	2.55208	7.65966	9.86733	21.6781	8.96866	2.36217	21.5729	10.7606	21.5493	-1.43688	0.037172	0.198073
LOC121113328	471.896	63.6688	193.717	211.816	210.904	31.6332	19.8029	113.161	81.1468	23.7027	80.4109	194.089	1.20726	0.0371845	0.198091
LOC420107	282.168	51.3539	87.4977	206.612	188.012	160.034	107.356	103.443	1549.13	56.622	274.474	297.927	-1.29157	0.037256	0.198147
LOC121108754	0.871621	5.16296	15.7316	6.01033	10.4631	57.3403	0.11978	8.73648	0.0643714	8.19564	5.34228	2.4938	1.89177	0.0373122	0.198379
TBX18	1.93166	0.00191826	0	0	0	0	0.0996543	0.0533493	8.67859	1.04575	6.3584	2.52968	-2.90255	0.0373328	0.198439
MIR1561	0.923871	3.06717	0.977912	1.74798	3.85372	0	0.00797569	1.07166	0.00439409	0.00119462	0.00291623	0	2.63362	0.03742	0.19872
AOC1	544.187	7321.14	7432.19	2552.95	2672.94	352.613	2873.75	1467.84	836.924	619.251	2188.77	1565.52	1.12789	0.0375073	0.199023
NPY	1.89698	0.00660475	0	1.77393	0	3.65807	0.148836	2.31043	22.8204	6.17393	1.13749	4.20743	-2.22997	0.0375465	0.199133
LOC112531095	16.1212	3.10428	5.89011	7.87913	11.4729	7.93024	5.14424	19.9901	35.3567	18.5203	26.7441	11.8643	-1.15469	0.0375678	0.199148
LOC107050295	18.9975	11.2754	0.965658	0.747611	15.3342	3.42957	0.0645972	0.0348546	0.035143	7.13318	3.18162	0	2.19787	0.0379132	0.200428
TUBA8A	9.49841	0.0176262	0.969121	6.17475	12.5016	1.67428	1.20852	0.0197563	3.21891	0.00538411	1.07301	0	2.34708	0.0379209	0.200428
LOC107054297	15.0963	28.6762	9.82263	9.58441	20.0776	1.61939	0.135714	2.29781	6.63555	6.16676	9.56568	6.01394	1.43322	0.0379705	0.200642
LOC124417177	220.808	188.811	298.003	75.4271	42.8692	67.0438	81.2992	43.3907	11.2919	189.082	30.103	16.904	1.26113	0.0381326	0.201256
CHIR-AB-502	21.9216	0.0202337	0.967072	5.22159	0	12.5352	3.40813	0.0197964	0.019959	1.0295	1.07307	0	2.7078	0.0381661	0.201379
MIR1453	19.9824	6.1665	8.85387	0	3.782	6.14911	5.76319	3.28556	0.0383018	1.03904	1.097	0.79377	1.82933	0.0381805	0.201405
KIF18B	64.1475	124.099	7.83977	47.3806	58.2026	64.5579	62.2797	61.207	210.917	99.7891	146.82	158.541	-1.01259	0.0382652	0.201655
MIR6640	0	4.11309	5.90258	8.0023	8.63187	3.48373	1.24542	1.12961	0.0290514	2.05206	0.0191995	3.5553	1.79763	0.0384058	0.201921
DOK3	4.70103	8.19331	0	7.07146	5.72471	7.11418	6.30436	6.77336	36.2992	16.4525	5.44057	16.2937	-1.3972	0.0384093	0.201921
LOC112529986	18.7843	39.0163	144.636	25.3351	68.7409	22.8365	163.848	94.4231	178.717	65.8594	84.7283	67.5104	-1.03508	0.0384398	0.202031
LOC107051632	28.3071	29.7539	60.0409	2.4598	19.0558	15.8116	10.9106	1.23027	13.2674	21.532	8.59455	2.40889	1.41143	0.0384582	0.202055
LOC101749715	0	0.00191163	0	0	0	1.85678	4.74111	0.0492941	2.25093	0.0132885	6.34505	3.44459	-2.76982	0.0386301	0.202489
HSD11B1A	60.9274	0.0252448	5.88465	3.37366	0	1.62587	0.0426543	6.37389	0.0233189	0.00629532	0.0154261	0	3.3021	0.0387008	0.202761
LOC107051761	0	12.2749	2.93775	4.33516	6.68208	10.7404	7.51155	19.9321	24.3236	6.20371	12.8947	23.2639	-1.3337	0.0390474	0.203626
DNTT	31.1637	22.5834	30.4927	15.7197	35.3567	9.58249	16.7947	2.34418	13.291	18.4743	2.22523	10.2574	1.18213	0.0390549	0.203626
LOC107053357	82.3156	12.3491	13.7462	28.0812	37.2336	15.7846	15.7713	13.3436	27.5541	8.25229	7.56791	11.9358	1.15967	0.0390788	0.203652
LOC121111618	12.2141	12.3372	6.86248	42.5146	31.5506	14.0677	10.8181	3.42309	16.4527	12.3161	2.21353	1.56159	1.33898	0.0390946	0.203685
FAM64A	25.4564	79.909	0	22.796	20.9675	14.0225	7.40061	9.99843	14.3596	12.332	11.7712	3.27365	1.45367	0.0391765	0.203865
ZPBP2	7.55266	6.16285	3.92257	10.6535	4.74868	7.07398	14.6399	13.3664	34.1576	14.4076	17.1438	1.52253	-1.22896	0.0391923	0.203871
LOC101749937	10.3871	8.21598	4.90377	4.28848	19.1827	7.02239	7.05222	3.34231	5.49088	2.0699	1.1166	1.63267	1.35955	0.0393267	0.204302
SLC17A8	20.7839	15.3982	3.91201	17.5909	20.0607	18.5983	7.33266	5.60668	6.70075	5.15957	8.56946	13.0066	1.04109	0.0394557	0.204797
LOC112532682	2.80493	0.0156539	3.93087	11.7224	0.919435	5.33588	0.0361903	0.0196522	2.16818	2.04465	1.07286	0	2.06537	0.0395826	0.205186
CABP4	0	2.0606	1.96106	1.70788	2.85977	8.19166	7.35162	8.87846	17.5584	8.23132	6.46219	1.55691	-1.53784	0.039618	0.205271
LOC107052341	0	1.03067	1.97009	0.851027	3.8686	0	6.93889e-17	6.93889e-17	6.93889e-17	6.93889e-17	6.93889e-17	6.93889e-17	3.48986	0.0396363	0.205271
LOC107054686	99.9683	60.5798	370.842	14.7354	32.3727	99.875	88.1545	27.8568	14.6047	90.4306	31.1389	8.33846	1.37694	0.0397053	0.205271
LOC124418017	3.80796	0.00970903	0	1.73495	4.81955	1.74725	0.00795913	0.00434955	0.00438499	1.01913	0.00291019	0	2.84155	0.0397586	0.205357
LOC121108502	7.52137	14.345	13.7792	1.61905	11.4642	8.81726	5.93142	0.0569607	2.26872	7.16725	1.11765	4.30699	1.42758	0.039943	0.205888
GPR37	50.5893	0.022428	0	1.62457	0	0	1.17584	0.0124556	2.14338	0.00340368	0.00832245	0	3.68039	0.0400082	0.205967
VWA5A2	65.9976	133.368	13.7392	121.431	117.428	44.0754	425.895	247.496	47.9686	41.1916	115.84	226.176	-1.15405	0.0400376	0.206009
LOC124418023	1.84052	2.0727	5.90073	0	0	22.7269	0.0296874	2.1551	0.0162769	0.00440569	2.10269	0	2.69649	0.0400871	0.206111
LOC112532953	13.1727	10.2855	14.7432	14.0006	22.93	30.2493	14.3055	5.60956	1.2239	13.3397	6.45848	6.80628	1.13029	0.0401081	0.206126
LOC121113307	358.461	454.602	453.338	15.6198	708.238	36.9377	25.8886	12.3976	134.416	240.594	253.778	14.3162	1.57168	0.0401888	0.206393
LRP8	12.3848	2.07133	2.9406	6.18077	2.83592	3.48412	9.86114	4.56816	39.5393	6.20093	4.37173	18.938	-1.45951	0.0402725	0.206675
SLC18A1	11.2734	17.45	16.713	13.9963	33.4898	14.9824	3.83528	6.71181	4.53314	11.3021	11.7534	13.8461	1.03715	0.0404397	0.207187
LOC107050233	77.3295	203.093	65.8725	43.7911	48.6169	84.8699	70.143	49.9176	10.1696	11.3571	55.6832	53.1882	1.06131	0.0405089	0.207342
CYP24A1	0	0.00790347	1.96788	3.61397	0	3.63206	6.93889e-17	6.93889e-17	6.93889e-17	6.93889e-17	6.93889e-17	6.93889e-17	3.72597	0.040518	0.207342
TSPO2	144.519	31.8466	106.228	17.3856	44.8122	52.0997	23.2131	37.6762	25.5968	69.836	6.53559	10.0834	1.19483	0.0407457	0.20819
LOC121109639	19.8161	9.26254	16.7127	22.0188	10.456	30.2358	12.0401	8.89075	6.71957	14.3697	4.34737	6.78457	1.02266	0.0409217	0.208525
ESM1	43.6226	14.3754	13.7605	8.67384	9.50369	6.94646	2.61332	6.67712	11.0148	4.13262	6.44504	10.3844	1.21399	0.041091	0.208837
LOC121110942	1.80894	34.8463	0	8.65015	24.8348	48.1621	0.1369	14.1567	2.30156	4.1247	7.46788	3.34793	1.87325	0.041297	0.209627
BRS3	0	0.00791686	0	3.6137	3.85891	1.76799	6.93889e-17	6.93889e-17	6.93889e-17	6.93889e-17	6.93889e-17	6.93889e-17	3.73481	0.0413049	0.209627
LRRC26	0	22.4624	5.89671	3.4302	1.86694	5.26589	0.0527772	0.0285526	2.19581	0.00775609	0.0190264	5.40771	2.23387	0.0413978	0.21
UNC13A	8.43449	12.3297	33.4735	11.3426	18.1387	14.1066	1.4183	4.50645	6.68646	17.414	4.33255	7.71635	1.19846	0.0414201	0.210063
SLC12A5	10.3574	7.2039	3.91479	8.71876	19.1384	22.3086	9.41239	1.19114	4.45162	2.07491	0.0431272	8.75153	1.43722	0.0415125	0.210286
PAX6	1.93166	0.00191826	0	0	0	0	6.99324	2.25029	6.52995	0.0134539	0.0331449	1.64946	-2.80737	0.0415905	0.210445
MIR1685	14.155	16.4081	5.8834	5.14182	24.8991	11.4596	1.38031	5.54279	0.0704139	9.22403	10.6048	2.47527	1.38421	0.0416222	0.210445
RNF17	7.60732	9.19389	0	0	7.68456	0	0.0155132	0.0084633	0.0085324	2.0341	0.0056587	0	3.14492	0.0416361	0.210445
CCDC175	0.932071	0.00662287	1.97019	2.70495	0	1.78427	6.00902	5.53009	7.6853	1.05079	7.4479	0	-1.79369	0.0416419	0.210445
LOC112531901	0.912201	2.05966	0	0	8.69436	4.48803	7.44303	7.84241	42.6673	8.24541	0.067642	3.2589	-2.07574	0.0416959	0.210523
LOC107055292	16.085	2.08288	8.84321	12.3243	11.4522	14.2072	36.2018	36.4956	9.02676	26.7354	12.9331	17.9019	-1.08889	0.0418467	0.211053
LOC107054238	1.87847	0.00975325	5.92569	0	1.90239	2.66988	0.00797569	1.07166	0.00439409	0.00119462	0.00291623	0	2.84805	0.0418503	0.211053
HCRT	0	0.00279097	0	2.78209	0	0	2.47415	2.24949	7.5919	1.04419	2.16445	1.65044	-2.35294	0.0420633	0.211731
LOC121108753	0	0.0196785	2.93718	8.85085	2.82667	23.5434	0.0422797	1.11741	0.023116	0.00624102	4.18501	0.832578	2.45319	0.042302	0.212486
LOC101749201	51.9112	28.7563	77.7217	47.4872	20.9405	25.5301	105.658	143.024	27.9512	27.8154	158.47	50.3748	-1.02221	0.0423387	0.212571
LOC121111467	11.3484	8.21364	6.87691	5.19006	10.5122	8.84074	9.9211	26.5294	26.5513	14.413	22.4721	5.81542	-1.0391	0.0423573	0.212589
LOC107051860	9.38187	20.5136	13.7597	18.4754	11.4199	25.7792	2.61895	2.3212	8.85916	16.3951	2.21059	10.371	1.19675	0.0423781	0.21262
LOC112533197	74.7138	27.7204	14.7298	44.9233	12.3448	22.9013	16.9202	6.76326	18.8048	5.17377	30.8776	1.52994	1.29305	0.0423994	0.212678
LOC112531958	13.3392	8.19071	0.969055	0	0.914684	8.03988	0.0362284	1.11028	0.0198342	0.00536149	4.1745	0	2.39216	0.0424577	0.212772
LOC121110241	16.9991	25.611	14.7504	3.36288	15.2727	8.75201	14.0867	6.63995	1.20568	3.10333	2.1984	6.00096	1.32927	0.0425063	0.212877
CABP7	4.70332	5.13456	1.95372	8.90016	4.76147	6.20762	10.9796	5.65155	23.1126	11.3178	9.67405	8.48439	-1.10607	0.0425713	0.213094
LOC101749904	11.4139	2.07245	5.90108	1.65625	3.79667	7.11976	7.47872	10.0533	32.982	7.22557	18.1764	4.97672	-1.32031	0.042603	0.213154
LOC107051593	20.6637	133.352	74.7336	52.6356	119.364	40.5436	32.8434	39.9194	38.8518	57.5458	1.17115	25.6091	1.16799	0.042715	0.21337
LOC121108757	0	5.10579	0.975495	2.63839	0.932222	4.50744	1.15672	0.00850756	0.00857702	0.00232821	1.055	0	2.35667	0.0427853	0.213548
FGF14	33.1481	24.6024	1.94478	13.1249	19.0988	6.05313	16.2632	4.45966	5.54321	0.0183975	3.24847	0	1.70021	0.0428174	0.213548
LOC107057271	0	0.0125831	2.94866	3.529	0.927246	10.0397	0.015448	0.00842786	0.00849666	0.00230647	1.05486	0.880407	2.69553	0.0428205	0.213548
CNTN1	76.5951	8.24887	18.6658	46.6801	20.9513	34.4773	20.5635	8.9821	22.1457	20.5574	8.64284	16.2614	1.07622	0.0428782	0.213737
TNFAIP8L3	213.486	35.9529	62.9247	42.9249	52.4458	59.1654	34.119	10.1557	56.5464	45.2471	52.4617	31.6154	1.01798	0.042891	0.213751
MIR1771	8.57571	4.10488	3.93262	0	3.8135	2.60509	0.0295239	0.0160562	0.0161878	4.06572	0.0107217	0	2.26476	0.0429377	0.213885
P2RY12	261.633	64.6737	88.4993	28.8151	61.035	31.6595	49.7921	19.0167	46.6637	48.3382	40.7507	57.4868	1.03085	0.0429585	0.213939
LOC112533350	50.8822	52.3634	35.3778	113.494	102.137	133.725	0.252963	25.5825	75.1166	56.5078	20.4225	1.50551	1.43753	0.0433454	0.21512
LOC101748262	10.3982	7.19098	6.87781	11.502	10.516	2.53632	6.3489	5.69402	52.8727	13.3924	15.0475	24.0411	-1.24891	0.0434256	0.215398
LOC768614	6.61317	12.2682	9.85131	2.54697	0	2.56765	19.3387	22.1012	23.212	3.12203	12.8884	9.30686	-1.39459	0.0434385	0.215398
SLC18A2	26.4667	7.21428	28.5375	11.3245	14.2904	21.2553	9.71715	12.1544	7.81286	11.304	6.46999	6.78062	1.00095	0.0436019	0.215873
LOC101747775	0	0.000982333	0	0	0	0.919506	0.0691076	2.21845	2.2203	4.09178	0.024786	2.59476	-2.84514	0.0436395	0.215983
LOC121110985	6.53883	21.5347	12.775	19.375	9.50332	27.5869	3.81315	5.60513	11.0401	11.2939	6.45517	7.69643	1.07024	0.0436822	0.216095
ADGRV1	11.3384	20.4642	1.94847	8.76826	8.57943	4.3183	4.71334	8.6232	0.0459922	0.0123127	2.15822	0	1.7889	0.0441222	0.217423
PTCHD4	0.902576	7.15729	2.94479	1.6832	1.88266	8.11745	13.313	13.2922	20.9234	8.24396	11.7891	0	-1.54115	0.0441968	0.217691
LOC101747846	13.1995	8.23039	13.7662	9.59233	15.2774	20.4567	10.6936	4.48549	2.3098	12.2961	4.31914	1.58245	1.16278	0.0443533	0.218064
MSLNL	72.0855	5.16609	11.7854	10.4242	10.4515	8.71061	7.31831	2.3231	9.9488	10.27	2.2118	12.1367	1.40914	0.0443898	0.218188
PLA2G10L	1.81306	7.21	12.7772	11.3574	19.1086	37.5408	28.0492	33.3103	44.3562	24.7038	16.1602	47.2608	-1.10401	0.0444914	0.218472
LOC124417833	0.924088	0.00855743	2.95679	0.834481	1.90779	3.6196	0.150369	3.40475	1.21259	14.3417	7.48926	10.4169	-1.77732	0.0444972	0.218472
AMPH	1.87583	3.07261	0	1.72885	0.933842	5.45022	2.61171	4.50268	14.2516	1.05626	11.7127	6.83922	-1.59651	0.0446127	0.218931
LOC107052126	45.3424	15.4231	41.3135	6.85065	39.1532	36.296	86.212	32.3419	211.571	29.8678	47.2274	15.1821	-1.19351	0.0446211	0.218931
LOC112532463	4.7226	0.0154245	6.89662	6.22262	3.81002	2.59818	2.31441	2.16717	0.0199366	1.02949	0.0131962	0	2.01947	0.0447215	0.21899
C10orf71	20.7735	8.23724	5.87979	15.788	40.2245	12.3037	26.9586	26.7557	139.322	4.15855	57.8327	11.7711	-1.36548	0.0449467	0.219673
LOC112533145	0	0.0331286	0	1.57902	3.74652	253.804	0.123035	1.19172	2.28719	0.0175584	0.0433909	21.4044	3.37313	0.0450919	0.220081
LOC112531493	0	2.03953	0	1.80537	0.95346	0	0.126726	4.45543	10.9087	0.0180578	10.5942	1.60368	-2.38618	0.0451118	0.220086
AREG	395.448	115.992	244.869	27.9144	215.691	86.5022	514.096	170.03	583.244	257.172	671.925	75.9726	-1.06426	0.0451326	0.220095
LOC121106460	3.71813	2.08111	9.83337	13.2651	6.65427	20.6031	1.33685	6.55155	3.34284	0.0148256	4.27245	4.31662	1.46407	0.0451567	0.220095
LOC101747704	21.6011	82.1182	73.7361	47.2897	123.116	305.715	14.944	10.1689	920.527	202.659	245.514	460.951	-1.50446	0.0452284	0.220131
LOC112531728	14.0773	6.19705	29.4943	60.0059	59.2552	31.8091	1.47515	12.2512	27.5575	6.20127	17.1256	19.8085	1.24107	0.0452779	0.220142
LOC121113408	0	8.18024	4.91852	1.67378	0	10.8529	2.26741	0.0124813	1.09415	0.00341065	0.00833954	0	2.68349	0.045281	0.220142
LOC428851	63.1987	97.4543	44.2374	50.9075	55.3322	62.7742	38.0348	67.8618	50.1697	61.7523	142.548	406.94	-1.03547	0.0452936	0.220142
MHCY2B7	3.75652	6.14793	1.95538	7.11209	6.70459	1.6833	0.0529409	1.12926	0.0288763	1.0344	1.08533	4.48048	1.68185	0.0453472	0.220237
LOC107055288	47.2536	12.3471	12.7634	24.5568	24.7933	50.6202	10.0736	44.4964	56.7077	46.3063	57.9013	154.788	-1.09989	0.045394	0.220266
LOC112533389	3.80759	1.03639	3.94435	0	0.935313	2.6699	4.91718	10.9529	2.30616	4.12656	5.36999	5.99679	-1.40008	0.0457763	0.221027
LOC121111338	5.58185	6.1927	15.7221	12.1846	44.9678	47.1919	58.3397	32.3115	20.16	168.508	14.0461	33.2575	-1.30526	0.0460697	0.222145
CDH15	2.82494	1.04059	3.93821	1.70709	5.7708	1.7206	7.29311	6.6755	9.93098	4.13233	5.3878	7.72464	-1.2376	0.0461006	0.222244
LOC121113238	0.878063	10.2662	28.5758	6.94945	4.72787	12.4068	16.0141	12.3444	86.0392	10.3229	19.3477	22.1904	-1.37298	0.0462056	0.222452
MYOZ2	38.275	0.0194939	0	0	0	0	0.00791459	0.00432525	0.00436049	0.0011855	0.00289394	0.897103	4.51009	0.0466167	0.223598
IL3	1.93166	0.00191826	0	0	0	0	0.0920682	2.24899	4.39514	0.0133091	8.42802	1.65106	-2.74886	0.0466202	0.223598
LOC112530671	0	6.17878	7.857	8.73277	4.7263	38.6651	0.0914619	2.24824	0.0494623	8.17227	4.25788	1.65199	1.94104	0.0468096	0.224307
WDR27	17.9869	10.2688	1.94698	6.94112	10.4878	19.6217	6.01121	2.2874	7.68675	1.05089	3.24523	6.94123	1.2819	0.0468654	0.224376
LOC112531351	8.45259	2.08433	0	11.3962	15.2861	36.7664	52.0531	54.2688	26.7455	3.12863	10.8223	68.857	-1.53938	0.0468989	0.224458
LOC112533309	4.80046	3.06275	0	0	0.942912	0	6.93889e-17	6.93889e-17	6.93889e-17	6.93889e-17	6.93889e-17	6.93889e-17	3.65964	0.0469825	0.224636
TNNT2	6.93889e-17	6.93889e-17	6.93889e-17	6.93889e-17	6.93889e-17	6.93889e-17	0.0480812	2.18672	2.18829	1.03301	0.0173591	1.73109	-3.42562	0.0470027	0.224683
LOC112530234	0.961505	0.000984134	0	0	0	0	1.28584	1.15032	5.41706	0.0107497	0.026429	4.40532	-2.94729	0.0470303	0.224715
LOC121113221	3.82947	4.07624	0	0.844794	0	0	6.93889e-17	6.93889e-17	6.93889e-17	6.93889e-17	6.93889e-17	6.93889e-17	3.66018	0.0471423	0.224952
LOC121110383	0	1.02763	0	1.79396	0.95059	1.80363	11.6327	5.51145	2.27948	5.1357	0.0409946	0	-2.00925	0.0471729	0.224984
TPBG	23.0514	0.0147544	0	0	0	0	6.93889e-17	6.93889e-17	6.93889e-17	6.93889e-17	6.93889e-17	6.93889e-17	4.97035	0.0471788	0.224984
LOC107051782	15.0266	19.5225	81.6903	22.7647	38.1923	11.3391	31.0187	5.66746	16.6293	14.3995	4.37078	10.196	1.18738	0.0473096	0.225301
GABRG3	48.6555	0.0227265	0	0	0	5.22071	0.0296305	0.0161138	2.1563	2.04152	0.0107601	0	3.43325	0.0473246	0.225323
LOC112530242	9.3613	10.2941	34.432	35.2733	38.2308	19.3905	5.07041	11.1195	24.2004	10.2938	5.42688	12.8666	1.08209	0.0473591	0.225363
LOC776593	15.0312	18.4951	42.3018	7.73533	57.3721	32.7443	13.3065	1.23541	22.005	1.06138	23.4186	5.00053	1.38194	0.0473993	0.225429
LOC107049939	0	0.0239329	9.83089	8.74728	3.77026	38.7279	0.0780106	0.0419655	2.23271	2.06137	4.23983	4.39144	2.15237	0.0474986	0.225571
DBH	0	0.00794792	3.94913	0	0.940973	4.56816	6.93889e-17	6.93889e-17	6.93889e-17	6.93889e-17	6.93889e-17	6.93889e-17	3.75649	0.0475025	0.225571
CDKN1A	726.592	105.744	651.034	122.859	120.173	92.6578	81.6791	49.017	402.65	33.99	135.06	78.6382	1.2185	0.0475842	0.225816
ARHGEF28	481.931	2270.04	264.491	1963.34	456.073	6195.01	247.173	2233.3	765.691	1040.91	407.422	210.435	1.24543	0.0475969	0.225816
CPXM1	36.841	23.6116	5.87617	24.5809	26.7187	39.039	12.1931	4.5613	25.3304	9.27367	12.8672	11.9619	1.03319	0.0477825	0.226303
LOC771871	12.2863	6.17498	23.6478	2.50211	5.69181	7.91238	30.3209	17.8454	76.0904	7.23952	20.4044	2.35982	-1.39626	0.0479282	0.226843
LOC112531787	3.74144	13.2904	3.9247	3.4398	8.61678	2.56288	0.0786627	3.30008	2.23359	3.07996	2.15285	2.57283	1.34512	0.0479452	0.226874
LOC112530144	7.64019	2.0617	1.96037	5.36612	0	0.812028	10.8224	4.51704	11.0442	7.206	7.51384	5.92915	-1.36413	0.048094	0.227428
CCDC178	14.2808	0.0186963	5.89914	1.65041	3.79292	8.9291	1.25907	2.20513	3.2681	1.03631	2.13557	0	1.7501	0.0481326	0.227561
LOC121107724	3.75435	7.16774	0.969806	0	7.66953	8.98077	7.48578	5.66885	42.803	3.12109	8.63052	15.4365	-1.52803	0.0482299	0.227971
FAM124B	35.9174	17.4621	29.5099	13.9521	14.2744	27.4529	26.1556	7.83716	7.84441	13.363	3.29505	8.49178	1.04151	0.0482739	0.228051
ST6GALNAC3	67.2819	8.24248	19.6618	16.6253	5.66316	14.0522	9.72288	12.1581	4.53778	17.4389	4.34957	6.77762	1.24654	0.048275	0.228051
MIR12246	1.88148	6.11216	0	2.66209	0	0.83701	0.00795913	0.00434955	0.00438499	1.01913	0.00291019	0	2.76876	0.048336	0.228222
LOC121112263	36.77	32.8544	39.3308	11.2433	57.3015	68.2859	7.53611	5.68856	30.9394	34.9105	26.7248	2.37145	1.17828	0.0484043	0.228294
PLA2G5	0	0.00192235	1.98026	0	0	0	1.28786	2.22649	5.41984	2.06027	1.09973	0.788445	-2.35954	0.0484302	0.228317
LOC121108777	0	0.0247028	1.947	14.113	4.72585	45.9167	0.0686258	1.14534	0.0373013	0.0100181	5.26477	4.42292	2.51562	0.0485773	0.22871
SLC30A2	0	26.5816	0	8.77173	9.54333	9.73218	7.63207	11.2724	13.5014	247.504	2.25041	0	-2.35025	0.0486402	0.228956
SLC7A13	6.93889e-17	6.93889e-17	6.93889e-17	6.93889e-17	6.93889e-17	6.93889e-17	0.0483568	2.18716	2.18874	0.00711975	2.1238	0.823451	-3.45262	0.0486608	0.229003
LOC124418027	8.5346	0.0179516	12.8183	3.45138	1.87208	5.29446	6.30371	14.4453	19.9262	2.09354	19.2521	25.0539	-1.42109	0.0489638	0.229938
LOC101750820	41.4509	108.735	73.7551	44.7177	84.0089	40.5607	73.4209	22.2889	4.61089	48.308	16.159	26.4808	1.036	0.0489968	0.229982
NELL1	11.2331	53.3532	6.85721	77.5779	44.8493	71.8092	53.6274	5.687	15.5931	12.3622	3.311	15.3657	1.31473	0.0491448	0.230614
LOC121106721	3.74075	4.11792	9.84885	7.96084	5.71921	4.36938	1.30239	2.23719	0.0448932	3.08182	4.24648	3.46786	1.2591	0.0493881	0.231264
PRLHR2	1.85746	2.06459	5.91209	3.50679	5.7564	1.70449	7.36624	8.88764	7.80685	4.13855	4.3463	19.1657	-1.28469	0.0496049	0.231877
SPOCK3	3.77637	8.16747	1.95904	4.42748	1.8867	0	0.0297367	2.15519	2.1565	0.00441292	0.0107983	0	2.04416	0.0497681	0.232338
LOC121106498	0	0.0126769	6.9059	0.803031	2.85732	7.2489	0.0155745	2.12745	0.00856603	0.00232524	0.00568097	0	2.66938	0.0497848	0.232365
CACNA1H	104.607	409.497	77.6552	602.87	935.274	1574.54	622.83	902.788	524.692	634.677	635.749	5464.44	-1.24561	0.0498382	0.232564
FZD10	3.81177	8.13938	0	0	0	0	6.93889e-17	6.93889e-17	6.93889e-17	6.93889e-17	6.93889e-17	6.93889e-17	4.0817	0.0499681	0.233069

## Sheet: Table S4
Supplementary Table 4. Differentially expressed genes between CGA100 group and CON group
ID	CGA100_1	CGA100_2	CGA100_3	CGA100_4	CGA100_5	CGA100_6	CON_1	CON_2	CON_3	CON_4	CON_5	CON_6	Log2(FoldChange)	p-value	q-value
LOC121107826	128.868	57.6796	178.793	10.608	167.163	57.5614	2.30375	1.10756	0.0216772	0.00530001	1.07627	0.839669	6.63227	1.63701e-16	2.0061e-12
LOC121107827	79.0871	16.7608	57.3203	9.78543	87.2313	42.0933	2.77556e-17	2.77556e-17	2.77556e-17	2.77556e-17	2.77556e-17	2.77556e-17	8.62242	1.87354e-16	2.0061e-12
BTN3A3L1	0	0.00734082	0.977929	0	0.00462614	0.816999	5.16997	110.869	537.732	143.957	276.258	10.8561	-8.71557	4.97476e-14	3.55115e-10
LOC121107803	49.9315	36.4854	37.897	5.61069	42.5616	12.2075	2.77556e-17	2.77556e-17	2.77556e-17	2.77556e-17	2.77556e-17	2.77556e-17	7.96227	7.64232e-14	4.09151e-10
LOC121107923	2.77556e-17	2.77556e-17	2.77556e-17	2.77556e-17	2.77556e-17	2.77556e-17	0.294276	235.669	319.233	1.07014	2.26692	254.951	-10.0968	4.31494e-09	1.84809e-05
LOC101751153	393.012	387.488	534.24	677.757	703.182	333.372	116.112	224.584	22.6507	100.775	155.887	141.842	1.98993	5.37606e-07	0.0019188
LOC121106910	0.899212	10.7974	2.90671	0.719585	1.10773	4.76195	26.9363	445.034	3.55939	4.158	81.7681	25.3838	-4.73773	4.82525e-06	0.0147618
RAB3C	5530.85	220.464	539.054	132.043	80.0311	362.126	40.1815	129.458	55.105	82.2607	46.3371	192.697	3.65144	5.62289e-06	0.0150518
LOC121106447	111.8	157.358	105.829	67.5834	111.99	26784.9	82.3031	141.63	81.9631	92.5387	38.825	147.995	5.54449	8.3718e-06	0.0197259
TMEM63C	682.687	1304.64	375.877	99.3774	333.596	887.77	78.8159	101.976	123.459	136.746	75.3688	313.231	2.14959	9.21127e-06	0.0197259
ENDOUL	584.125	297.756	447.833	171.516	42.739	207.621	65.2036	38.8542	144.158	31.9035	33.4163	24.5744	2.37038	1.09453e-05	0.0213085
SPON2	266.966	564.526	861.622	981.994	607.351	161.339	116.204	71.0327	88.7757	346.375	149.493	164.025	1.87839	1.7576e-05	0.0313658
LOC112531052	1495.09	1315.04	1016.96	1975.95	2029.8	1798.47	100.69	1170.97	378.091	104.918	61.4322	393.826	2.1232	3.38886e-05	0.0519409
LOC121107063	0	0.00731241	0	0.867716	0.00460826	0.81718	19.4444	11.1989	100.974	12.3679	0.0884128	0	-5.85372	3.39562e-05	0.0519409
LOC121110181	5.6842	0.0543807	0.952506	5.10895	2.15833	5.62383	15.9346	4.59239	28.0693	8.26583	42.9298	74.0869	-3.09366	3.79096e-05	0.0541223
LOC777017	873.552	1146.64	611.919	780.561	974.95	853.862	464.069	169.608	357.929	321.822	704.181	289.48	1.18377	5.2082e-05	0.0697085
LOC418222	67.821	28.8541	53.4499	31.7409	30.9387	20.844	5.01358	12.1476	15.5833	3.11468	10.749	12.8846	1.95855	7.93969e-05	0.0949686
LEFTY1	0	2.17422	1.95071	0	1.07192	1.59129	1.44309	9.98534	15.5994	16.4205	8.63252	10.2335	-3.09773	7.98242e-05	0.0949686
HBAD	909.187	6528.03	3156.86	2999.35	2726.74	1972.4	645.735	925.938	2181.75	1412.63	524.889	708.029	1.51522	9.20802e-05	0.103784
LOC121107062	0.959494	0.00377237	0	0	0.00237887	0	11.0833	8.98346	99.6309	2.09569	0.085182	0	-6.19387	0.000108641	0.115349
ART7B	19.6598	93.856	66.0683	62.0436	32.0333	43.6339	18.4847	1480.95	825.385	46.3166	66.8095	122.763	-3.00939	0.000113113	0.115349
BTN3A3L2	8.40933	18.7656	11.6414	11.6421	26.5265	12.4084	13.6543	7.93354	216.063	130.546	184.757	21.1078	-2.67166	0.000120899	0.117684
LOC121111475	694.041	166.206	171.882	828.754	732.979	198.889	204.115	136.271	147.002	123.395	140.901	182.871	1.57864	0.000129474	0.120551
LOC121107904	0	0.0376966	3.90471	0.763392	2.13374	4.94635	6.28812	38.4285	19.0445	4.14951	6.5401	24.9297	-2.99733	0.000159326	0.142165
LOC121107069	5.77136	0.0257981	0	1.69178	0.0162033	0	19.5456	16.7359	143.482	13.4028	4.41772	0	-4.61101	0.000166098	0.142279
LOC107051691	78.0145	110.645	73.8033	115.679	101.218	85.0802	217.591	207.125	199.736	110.047	250.532	296.583	-1.1825	0.000182708	0.147447
AJAP1	904.698	3.48908	1.89869	6.43082	2.23191	0	0.0572213	0.031102	4.35061	0.0085132	0.0221983	4.45182	6.57456	0.0001859	0.147447
LOC121109081	75.1619	155.995	114.611	171.043	107.646	109.292	55.978	1668.37	1235.93	135.764	170.039	238.112	-2.25472	0.000215776	0.163985
GABRE	4.68457	1.19898	8.76523	6.74077	3.23554	7.94168	0.0150972	0.00828113	0.00930388	2.03353	0.00592931	0	3.55155	0.000222066	0.163985
SH3RF2	5.5802	8.92162	39.9695	9.97195	5.39578	6.03053	0.0519296	2.18988	0.0317864	2.05118	0.0201766	3.54944	3.12166	0.000238309	0.169365
MUSK	3521.66	999.658	2459.46	1405.33	1486.47	1393.56	915.094	831.793	1175.7	625.135	1112.98	967.012	1.00133	0.00024517	0.169365
A4GNT	34.9352	15.5285	15.5328	6.50168	19.1697	12.3523	7.03511	4.41216	5.5442	1.04701	2.18538	1.62067	2.22239	0.00026985	0.175715
LOC121113409	3.79432	0.0398095	3.9024	0	0.02494	4.92256	36.8794	13.343	28.9701	4.14954	9.74506	7.52656	-2.92527	0.000270772	0.175715
LOC121106766	2.77556e-17	2.77556e-17	2.77556e-17	2.77556e-17	2.77556e-17	2.77556e-17	2.46914	5.45586	4.44026	3.08616	1.11793	1.63823	-4.6685	0.000343464	0.216332
GVINP1	1092.57	3515.26	2092.27	1445.51	2171.57	2323.46	5026.18	3247.36	8923.49	5516.97	4563.93	1482.73	-1.186	0.000359851	0.220177
SLC4A10	3167.95	66.6058	88.3401	57.5016	38.474	110.541	64.1457	51.0348	52.8242	75.0534	93.5021	96.6577	3.02459	0.000421986	0.244872
LOC107049104	21.6134	21.0615	20.3881	27.7041	35.0843	13.0616	17.2769	38.9136	40.5558	109.994	247.985	76.8181	-1.9308	0.00042308	0.244872
CHRND	2.77556e-17	2.77556e-17	2.77556e-17	2.77556e-17	2.77556e-17	2.77556e-17	4.71874	1.16355	2.27496	4.10268	3.22308	1.6445	-4.58316	0.000443668	0.25003
LOC107049386	212.523	77.6443	289.5	58.3591	302.508	227.43	64.0663	20.1006	25.9745	79.1475	94.5274	88.1489	1.64832	0.000492772	0.266887
LOC124417696	29.3108	4.54975	9.69645	18.5533	8.5723	8.4257	0.0727019	2.22021	5.45535	0.0107485	2.156	2.5762	2.58191	0.000498505	0.266887
LOC124417878	1.91312	2.14502	0	0	0.0089367	0	8.39957	7.73715	4.55346	6.17475	1.1482	12.149	-3.15188	0.000514014	0.268478
LOC121106549	52.9391	5.67287	13.5801	8.18759	3.28706	27.5755	75.0491	118.412	133.342	131.564	6.57778	68.2393	-2.25512	0.000635443	0.308628
HBA1	4128.86	18076.2	10020.4	9339.01	7153	5927.04	3039.08	3608.35	8380.39	4350.04	2043.32	2853.07	1.17062	0.000635906	0.308628
MYO18B	107.14	84.2591	81.5552	276.751	156.644	255.059	376.015	180.686	487.99	195.386	508.613	767.489	-1.3869	0.000657079	0.308628
LOC121106623	1357.77	1624.97	273.866	3472.15	3102.73	1961.67	78.9472	1316.11	160.63	858.409	129.174	76.6197	2.1699	0.000675791	0.308628
SLITRK4	0	0.149617	3.83927	0	376.683	285.461	2.49813	2.26305	0.0647594	3.09108	6.39053	6.99006	4.92853	0.000681253	0.308628
STMN2	2.77556e-17	2.77556e-17	2.77556e-17	2.77556e-17	2.77556e-17	2.77556e-17	4.74907	2.25325	6.59849	4.10671	0.0377544	1.63204	-4.76111	0.000686283	0.308628
LOC121107844	0	2.30249	3.86846	0	27.3	4.58831	2.77556e-17	2.77556e-17	2.77556e-17	2.77556e-17	2.77556e-17	2.77556e-17	5.71249	0.000691764	0.308628
LOC121106625	1621.05	1827.56	515.73	5235.44	3698.39	2111.58	1118.08	1511.6	1204.88	1052.81	627.026	420.926	1.33848	0.000732775	0.317077
RASAL1	3902.15	79.8874	778.034	104.403	84.2953	200.389	29.371	192.587	261.074	110.028	75.3674	149.521	2.65299	0.000740316	0.317077
SCNN1B	64.7866	2.37798	14.5204	130.52	457.874	444.716	37.3881	33.2182	40.3099	27.7696	37.6061	11.7603	2.56138	0.000800526	0.331688
TBC1D9	62.9289	58.8024	132.112	174.45	135.297	128.958	227.417	239.298	202.067	104.916	698.687	363.124	-1.40495	0.000814495	0.331688
LOC121113201	0.920338	2.20298	0	5.27719	0.0207898	1.53106	16.6951	11.0724	4.60409	9.26134	18.1753	3.25314	-2.5688	0.000820896	0.331688
LOC112529964	4.61738	3.47093	0	78.3145	13.9018	21.8899	1.28582	1.15121	1.17081	3.07853	3.20698	3.47219	3.11638	0.000892547	0.346192
LOC112531135	8.40201	24.2489	8.71375	31.3226	17.0504	9.96436	14.8628	16.797	30.4851	136.707	354.186	11.7075	-2.49372	0.000893811	0.346192
LOC121107550	0	1.11478	0	2.61686	0.0143156	2.46959	14.2015	8.84	10.0413	8.22357	2.2241	2.41807	-2.72977	0.000907483	0.346192
HSPB7	61.086	67.559	82.5689	85.4785	86.2884	70.2521	9.95238	26.6057	25.8405	12.3727	35.4472	59.3651	1.41103	0.000921454	0.346192
LOC395159	0	11.2506	0	1072.44	0.0938337	10.5635	1.3284	0.0546869	2.29024	3.08902	0.0389032	12.4597	5.80917	0.000995224	0.357694
LOC101750993	12.2216	28.4618	5.80058	5.7034	11.729	8.4562	16.0246	76.2574	102.83	8.27093	43.0435	45.2369	-1.99939	0.00100218	0.357694
LRRC74A	5.60662	6.68317	0.940449	9.23301	11.6785	15.1735	3.41913	0.0226206	0.0254363	1.03089	1.0814	0.829452	2.80453	0.00103116	0.362006
LOC121107845	4.74747	1.15568	0.956759	3.38981	3.18666	1.47352	2.77556e-17	2.77556e-17	2.77556e-17	2.77556e-17	2.77556e-17	2.77556e-17	4.39825	0.00122113	0.421784
FGL1B	14.3039	0.0635771	0	4.16847	2.17028	4.69514	2.77556e-17	2.77556e-17	2.77556e-17	2.77556e-17	2.77556e-17	2.77556e-17	5.12934	0.00126458	0.429855
LOC101750880	7.46686	12.2115	11.6442	13.3733	15.9693	22.9538	42.2158	45.3351	32.567	26.7496	29.0723	34.149	-1.31736	0.00133524	0.443136
CTXN2	113.894	21.1975	32.0166	64.4603	102.201	71.1059	24.1868	35.3215	26.8996	12.3679	15.1205	29.1106	1.49711	0.00135765	0.443136
HBBA	4274.61	20036.5	8679.89	10803.1	7228.66	6723.15	3486.32	4044.71	8651.94	5182.83	1829.34	3264.83	1.12588	0.00136572	0.443136
LOC121113311	0	7.80551	0	40.4109	0.0610566	14.1947	0.00774977	0.0042577	0.00478239	0.00117664	1.04955	0	5.10405	0.0014613	0.464193
LOC112533603	29.1695	17.7865	17.4628	6.46463	64.7179	14.6301	69.1443	465.244	33.8603	17.5274	118.304	25.3751	-2.27257	0.00147397	0.464193
GDF6	19.7606	38.4302	12.6091	10.7515	12.8265	9.95314	3.95887	250.739	121.028	93.5548	27.0037	12.5628	-2.27591	0.00150111	0.465889
LOC107052572	2.77556e-17	2.77556e-17	2.77556e-17	2.77556e-17	2.77556e-17	2.77556e-17	1.29375	3.2996	1.17542	4.09777	1.10977	3.45986	-4.35438	0.00165811	0.507264
GDAP1	0	4.39075	4.87187	3.35119	0.0321662	5.65508	1.50521	174.726	9.15727	11.3498	1.18271	7.46123	-3.44907	0.00177267	0.534673
LOC121107892	141.031	158.281	97.105	227.213	148.12	138.991	109.142	14.5577	11.4095	40.1075	90.1212	5.74146	1.74461	0.00182179	0.541857
LOC121110218	2.77556e-17	2.77556e-17	2.77556e-17	2.77556e-17	2.77556e-17	2.77556e-17	2.41565	2.221	2.24946	2.05935	3.20274	0.784494	-4.19153	0.00195734	0.574198
CDCA7	281.198	131.84	218.548	400.762	84.2793	210.104	98.2896	584.767	573.307	431.838	1147.18	523.616	-1.33951	0.00212082	0.605566
LOC121110603	3.66704	0.13585	3.84015	3.0934	76.5446	144.799	0.0970678	2.25154	8.73588	0.0142102	2.17789	5.22025	3.58598	0.00219521	0.611312
LOC124417927	82.6899	174.777	136.964	190.363	92.7532	80.244	59.2638	63.1275	60.5961	52.4475	72.0193	58.0587	1.0504	0.00219804	0.611312
LOC121108526	0	0.00377559	0.980784	0	0.00238089	0	0.242452	149.019	0.143313	0.0335156	0.0891857	0	-6.47517	0.00230525	0.626022
LOC121110097	6.56747	0.0844833	14.6189	1.50414	22.1315	0	0.0151474	0.00830859	1.09141	0.0022928	1.0575	0	3.98306	0.0023094	0.626022
LOC101750771	23.4295	25.5901	38.8339	40.101	131.821	48.386	14.6214	18.8375	17.9739	19.5348	22.556	19.6489	1.43891	0.00237832	0.636646
MCM2	207.742	223.702	371.055	609.286	326.073	360.152	249.363	909.234	461.255	673.443	1819.22	586.757	-1.16299	0.0024309	0.642688
LOC101750757	0	0.0107155	0.975439	0	0.00674873	1.68532	2.5108	2.26943	10.9399	2.07186	4.29964	1.6118	-2.81739	0.00254483	0.663095
ADAM32	193.863	14.574	1.89854	1.42596	398.944	6.66175	9.79013	8.93412	15.6722	9.27147	26.7197	9.30163	2.94246	0.00257002	0.663095
LOC107051776	0.948	0.0108505	0.975343	0	1.05434	0	9.39801	6.5968	2.32074	4.11921	6.4221	0	-3.02996	0.00271025	0.690952
TPBG	3.77711	0.0478107	5.85857	3.37071	0.0299091	3.13468	2.77556e-17	2.77556e-17	2.77556e-17	2.77556e-17	2.77556e-17	2.77556e-17	4.51681	0.00301949	0.759151
C14orf105	112.805	38.9189	201.105	17.3034	320.452	131.989	26.802	36.6027	74.9414	25.733	29.1025	71.1398	1.63534	0.00304866	0.759151
ZPBP2	3.75938	0.0568431	1.9276	6.87035	7.38082	1.41969	14.5573	13.3336	34.4477	14.4015	17.1983	1.51049	-2.11492	0.00328176	0.798957
LOC107051961	3.6666	6.81141	34.9548	41.87	132.758	28.7265	96.9045	69.9201	284.62	113.114	209.608	103.239	-1.81415	0.00328313	0.798957
MCM5	215.267	257.993	436.149	568.167	280.28	374.229	198.608	738.735	785.347	476.058	1598.82	749.16	-1.09218	0.0033315	0.80162
LOC112530906	0.862332	19.889	0	42.4928	6.47037	30.0867	3.52126	3.27797	0.0419824	3.07485	2.1522	0	2.96948	0.00338039	0.804346
SBK2	0	0.0140411	1.959	1.75284	0.00883783	0	8.32907	4.4673	4.5282	10.2474	6.44205	0	-2.95893	0.0034692	0.816407
LOC121110370	2.77556e-17	2.77556e-17	2.77556e-17	2.77556e-17	2.77556e-17	2.77556e-17	0.122501	0.0656521	15.2837	0.0177513	2.19784	8.724	-5.19507	0.00366228	0.843234
LOC776720	2.77556e-17	2.77556e-17	2.77556e-17	2.77556e-17	2.77556e-17	2.77556e-17	12.8192	0.0694107	0.0782732	0.0187427	1.13709	14.9791	-5.32205	0.00370133	0.843234
GNRH1	10.3365	4.53133	14.5894	10.0229	11.7126	11.7495	11.1526	27.708	61.345	25.7132	29.0409	18.6651	-1.45081	0.00376947	0.849717
LOC121110769	26.2588	54.2201	84.5619	62.0785	52.2078	18.4313	11.0735	14.4639	35.6608	13.3862	18.2969	23.118	1.35292	0.00381329	0.850641
LOC107055143	690.87	62.1496	102.933	8.93802	53.3828	52.7681	9.98455	51.953	39.2634	67.7964	40.8537	15.1785	2.10503	0.00390933	0.859812
LOC100858814	0	4.37185	4.87777	5.16748	0.0290167	1.46437	2.77556e-17	2.77556e-17	2.77556e-17	2.77556e-17	2.77556e-17	2.77556e-17	4.48277	0.00397485	0.859812
LOC107057229	8.45144	7.78179	21.4468	7.47726	5.37475	3.69155	1.28723	4.35584	2.25596	2.06084	2.16057	1.66622	1.92169	0.00408213	0.873379
LOC124417786	2.77556e-17	2.77556e-17	2.77556e-17	2.77556e-17	2.77556e-17	2.77556e-17	2.45017	0.0468255	5.49408	6.13435	2.16894	0	-4.5131	0.00411914	0.873379
GINS1	46.9373	42.2119	186.578	158.604	52.2903	89.7847	82.5409	167.341	423.844	98.7446	488.006	257.124	-1.39543	0.00416513	0.874473
APOD	6.6073	2.28422	7.79298	3.27238	4.27714	4.65913	13.3383	5.6563	16.7916	13.3713	19.3042	16.265	-1.52563	0.00424975	0.879659
CDT1	230.302	370.859	390.469	871.598	292.02	444.523	277.17	1079.78	931.202	666.255	1813.93	672.179	-1.06497	0.0042826	0.879659
SI	66.3904	2.34958	2.87711	0	4.34088	8.40957	0.0525386	1.1271	0.0321556	4.081	2.13537	0.812508	3.22454	0.00436399	0.879659
LOC121108557	7.51826	5.58401	5.81588	11.8832	8.51481	5.35433	0.0632286	4.3247	3.30203	0.00938397	1.0978	1.69272	2.00744	0.00437747	0.879659
SGIP1	2525.3	376.477	383.644	106.078	432.68	349.699	287.563	344.289	228.888	87.4356	93.6723	347.035	1.5869	0.00443916	0.879659
DMRTB1	21.7066	4.54947	5.79803	26.3182	12.7959	7.62361	0.0849221	0.0458829	0.0516671	2.06336	8.43388	4.35492	2.31237	0.00450813	0.879659
LOC121108850	0	0.00376013	0	0.884984	0.00237115	0	4.71848	2.24338	0.0549521	4.10265	4.27071	1.64461	-3.42003	0.00481669	0.922945
IQSEC3	163.613	237.839	78.6399	154.92	132.165	202.485	44.9633	47.7381	112.059	106.901	91.3817	72.5659	1.02617	0.00482698	0.922945
OCEL1	106.248	34.485	150.588	119.807	92.7331	147.081	37.6144	56.4531	75.0054	59.619	40.9038	28.0288	1.12878	0.00498952	0.941289
LOC121107804	5.68076	1.17394	0.951977	0	9.45634	3.91954	0.00775567	1.06988	0.00478602	0.00117754	0.00305255	0	3.59158	0.00501083	0.941289
LOC121106603	8.49686	12.0114	3.86946	4.97311	1.12537	5.42104	1.2156	0.0226305	1.1296	2.04672	2.12286	0	2.35894	0.00521553	0.971223
LOC112532894	65.8184	66.4178	37.8507	74.5936	59.6907	87.691	46.8775	14.5268	35.8621	23.6647	27.9827	35.9275	1.08302	0.00535017	0.987706
LOC121106920	15.9001	38.7768	41.763	16.5219	99.9131	46.115	31.7839	58.8505	365.052	126.466	167.705	39.91	-1.60569	0.00569057	1
LOC121106439	9.34135	22.0968	18.4536	18.4156	24.4621	17.1387	11.8047	6.64362	0.0885242	7.19273	7.51051	4.19263	1.53484	0.00569965	1
LRRC18	2.77556e-17	2.77556e-17	2.77556e-17	2.77556e-17	2.77556e-17	2.77556e-17	1.27739	2.21945	1.1659	4.09279	0.0278682	3.48542	-4.13128	0.00578985	1
MIR365-2	61.9935	88.6081	266.282	48.3534	42.7185	131.376	37.5601	49.806	24.8129	73.9727	40.8818	33.2197	1.29425	0.00585059	1
ANKS1B	32.884	70.6052	37.8783	42.7464	24.5685	24.0058	5.08564	7.85879	19.0233	25.6637	21.45	13.6192	1.3184	0.00595498	1
LOC121109339	2.77556e-17	2.77556e-17	2.77556e-17	2.77556e-17	2.77556e-17	2.77556e-17	5.87573	4.39817	0.0599028	9.1935	0.0378343	0	-4.77572	0.00595616	1
GUCY2D	11.4378	10.8237	0	1.56739	0.0371454	0	2.77556e-17	2.77556e-17	2.77556e-17	2.77556e-17	2.77556e-17	2.77556e-17	5.04916	0.00600289	1
CHRNB3	31.0091	20.035	23.2877	30.0842	42.5902	62.17	62.9436	65.3788	69.5805	54.5111	93.5008	85.4892	-1.03949	0.00615365	1
ELOVL4	15.1319	6.68405	11.6744	4.90794	10.6291	1.31377	4.60589	0.0341058	0.0383778	2.05549	0.024332	3.51371	2.19835	0.00621102	1
LOC107052288	31.101	13.3683	8.70798	24.3489	13.9014	30.7186	71.4689	11.2591	11.4278	15.4705	11.9585	442.628	-2.1997	0.00633479	1
LOC112532804	4.6555	5.59967	9.71842	10.0933	13.7819	6.94716	18.2111	22.1467	32.3868	14.415	25.7758	13.5461	-1.3022	0.00639021	1
LOC121113307	426.887	634.135	178.682	868.174	13.9603	651.027	25.7399	12.368	135.697	240.489	254.578	14.2679	2.01952	0.00644012	1
CACNG3	0	0.00732708	0	1.79517	0.00461749	0	2.49466	2.2613	2.29523	2.06978	10.571	1.62192	-3.10288	0.00652689	1
LOC121108762	14.9932	6.78902	29.1539	9.00208	45.666	36.2122	48.5193	124.892	41.6369	13.4128	105.274	73.486	-1.51685	0.00653474	1
LOC121109706	1.92816	0.00737236	0	0	0.00464599	0	0.163623	0.0869188	16.5816	7.20226	0.0615545	20.9784	-4.11491	0.00654072	1
LOC121110855	0	4.52091	32.2017	0	2.20298	17.5513	2.25881	0.0122064	0.0137171	0.00336372	1.06456	0	3.79745	0.00689836	1
LOC101750361	375.925	5.71038	13.5499	49.2459	25.6762	13.6864	21.6492	8.96544	26.7744	28.7445	2.25215	13.595	2.23543	0.00691889	1
ALOX15B	2.77556e-17	2.77556e-17	2.77556e-17	2.77556e-17	2.77556e-17	2.77556e-17	0.113062	2.27002	0.0684328	0.0164455	2.19075	17.8239	-4.92603	0.00702484	1
LOC101748003	477.644	331.092	286.506	407.748	875.783	1203.03	2130.71	2621.16	1309.3	658.046	659.309	441.406	-1.12619	0.00710403	1
VPREB3	5.65728	0.0651421	0.948355	11.2344	0.040623	8.03904	2.73458	41.0021	210.544	4.15726	2.26527	0	-3.31405	0.00714681	1
LOC100857573	31.0705	0.124659	0	110.614	0.076902	0	0.0352004	0.0192242	0.0216127	3.057	2.11527	0	4.55305	0.00721402	1
LOC112531620	0.874405	11.0274	13.6265	7.48599	11.6861	7.75309	2.4243	1.15105	3.32921	0.0113013	1.10682	5.29452	1.91658	0.00733197	1
LOC121110376	0.90504	1.16335	0	0	12.5367	3.12605	2.77556e-17	2.77556e-17	2.77556e-17	2.77556e-17	2.77556e-17	2.77556e-17	4.63871	0.00738744	1
IGFBP1	3133.1	1660.5	1317.09	9735.88	3912.67	5582.94	2796.92	1553.93	2736.25	2427.41	1775.48	591.746	1.09281	0.0076038	1
LOC112531224	0	0.0106762	0	0.852885	0.00672402	1.68567	2.47949	7.59498	5.52568	1.04546	2.17934	0.755061	-2.56857	0.00782744	1
LOC101749104	22.5088	42.034	52.4818	45.3103	15.0055	44.6293	31.7498	51.0701	48.391	209.626	124.668	75.9543	-1.28354	0.00803213	1
MCM4	122.181	130.709	260.349	368.167	82.1419	172.581	134.52	442.986	291.803	354.719	818.119	371.555	-1.0864	0.00803869	1
LOC121110400	0	0.0171032	1.95609	1.73558	0.0107592	0.762267	3.73504	0.0749853	1.22856	3.10279	16.9641	8.64669	-2.70419	0.0080489	1
LOC121107802	0	2.229	6.84874	0	5.2613	0.65709	2.77556e-17	2.77556e-17	2.77556e-17	2.77556e-17	2.77556e-17	2.77556e-17	4.39565	0.00811934	1
LOC121107019	104.317	82.0467	231.216	53.3436	281.15	197.011	373.474	450.664	347.799	141.925	192.583	524.745	-1.0973	0.00822398	1
LOC121106469	3027.8	2456.28	350.602	5715.12	6670.08	2697.47	29.3607	2132.58	121.39	1998.58	61.4296	893.544	1.99772	0.00833951	1
MCM3	79.8566	86.4524	162.224	311.35	41.6644	165.713	59.6063	355.531	169.584	323.874	920.149	356.201	-1.36615	0.00842038	1
LOC121107002	4.6708	2.30783	8.754	4.95002	15.8314	3.75242	17.0642	6.79322	28.0024	71.8119	8.70024	8.34864	-1.78429	0.00846001	1
BGN	11.2287	27.5721	29.1733	20.1054	23.4146	4.37816	2.54399	4.45024	0.0773146	16.3483	0.0486807	5.12467	1.98712	0.00891071	1
LOC112533195	21.5886	35.367	61.2813	8.98099	19.2333	25.7091	5.01782	8.89314	16.6854	2.08863	17.1103	11.1188	1.48664	0.0089338	1
LOC112531162	0	3.36444	3.87704	5.90814	8.45594	6.34033	6.2957	21.0039	40.0124	7.22957	3.32814	26.6493	-1.8788	0.00895085	1
LOC112532565	0	1.23697	1.90622	3.14476	68.56	4.42794	0.0470059	0.0256061	4.32286	0.00702261	1.0858	1.72679	3.32774	0.00895238	1
LOC121107836	19.1415	0.0597789	0	0	1.11137	3.05445	2.77556e-17	2.77556e-17	2.77556e-17	2.77556e-17	2.77556e-17	2.77556e-17	5.0002	0.00896393	1
LOC121109904	37.5061	44.4673	85.4276	63.3638	236.615	1691.15	174.732	34.4958	122.189	79.1798	94.6353	51.0816	1.95262	0.00899737	1
PGA5	0	0.0334791	1.94263	2.55414	4.19939	1.52921	0.207942	0.109417	26.6903	2.09254	8.6631	45.205	-2.9147	0.00909765	1
CCDC169	14.137	8.89687	3.85465	10.0171	14.8735	12.5542	32.5417	20.0045	22.4922	55.4401	14.0611	15.2293	-1.30115	0.00918807	1
LOC121112047	1.86932	2.22159	1.9379	1.63159	2.13769	3.19295	0.00775822	0.00426233	1.07884	0.00117792	0.00305355	0	2.93144	0.00921139	1
LOC121107883	39.4434	26.7037	57.3075	68.7622	102.145	45.9687	53.1002	0.111796	1.27552	17.4713	15.0621	4.08288	1.88298	0.00930648	1
DSCAM	6.67702	0.0443778	1.93513	0	3.18662	3.16018	2.6517	7.81292	23.2725	13.355	3.3093	13.7358	-2.052	0.00937282	1
LOC107054047	6.67111	0.0461959	3.89573	5.16883	0.0289074	0	2.77556e-17	2.77556e-17	2.77556e-17	2.77556e-17	2.77556e-17	2.77556e-17	4.45728	0.00953229	1
LOC121107613	0	0.0106964	0	1.77306	0.00673671	0.796652	1.32015	2.25091	2.28342	1.04497	5.32631	6.12679	-2.46636	0.00956433	1
LOC121109890	18.8301	2.35344	3.84819	12.4869	40.2393	14.8068	26.9188	25.6431	2.43228	12.3857	13.0329	406.893	-2.3786	0.00971506	1
LOC121110465	0	4.45875	28.3839	0	0.0446774	0	2.77556e-17	2.77556e-17	2.77556e-17	2.77556e-17	2.77556e-17	2.77556e-17	5.48345	0.00987837	1
LCT	7.44756	10.0745	10.6557	51.7598	21.3062	17.9004	13.6234	63.0702	52.7311	44.2219	77.3259	55.5474	-1.35829	0.00999327	1
CD200R1B	3.73903	5.52496	2.89796	5.89646	7.41708	3.82818	15.6285	6.74034	20.0505	9.26922	10.7802	12.808	-1.34058	0.0100956	1
LOC101751801	3.7765	0.0481044	3.89382	6.94957	2.14955	0	7.34771	6.70569	8.99598	6.18709	17.0934	10.2619	-1.71888	0.0101389	1
CHRM5	7.54471	5.54974	4.84786	8.47941	5.34033	2.96832	35.8403	31.9552	3.53385	2.09532	15.0957	26.6029	-1.70903	0.0102145	1
LOC121110775	0	0.0579496	0	13.1174	0.036185	8.13397	5.15384	7.91445	165.647	8.26743	9.78817	0.646518	-3.21072	0.010227	1
LOC121110476	0	0.00738433	1.96596	0	0.00465352	0	5.01084	0.0962901	1.25775	52.1583	0.0681018	0	-4.47517	0.0103364	1
EXO1	5.62725	4.47946	0.943694	18.118	1.12712	7.0524	8.72076	11.1922	67.776	11.34	23.6549	11.8051	-1.83453	0.0104172	1
LOC107053190	0	2.14529	0	0	2.09059	0	3.68803	0.0657265	5.58323	7.17701	3.25649	6.92885	-2.54347	0.0104543	1
ACE	10.241	263.053	115.584	24.8457	303.366	10.559	57.5215	25.519	13.6118	2.09787	12.9991	67.1247	2.02249	0.0108464	1
LOC121107856	0	0.0469067	2.91366	0	10.4553	3.14128	2.77556e-17	2.77556e-17	2.77556e-17	2.77556e-17	2.77556e-17	2.77556e-17	4.54161	0.0108466	1
LOC121108859	4.65264	11.0319	0	3.18437	16.9399	17.5948	19.4721	29.871	29.1423	32.8837	14.0584	29.0777	-1.52224	0.0108981	1
LOC121108127	0	0.0139695	0	0.839494	1.05911	1.6582	4.84409	1.19138	10.9928	0.018154	10.6223	0.728841	-2.7495	0.0109655	1
PCDH9	3.78455	0.0442667	5.86344	5.18379	0.0277099	0	2.77556e-17	2.77556e-17	2.77556e-17	2.77556e-17	2.77556e-17	2.77556e-17	4.37685	0.0110087	1
SKA1	21.5286	59.8579	104.924	253.171	19.2892	40.3361	43.8906	178.431	105.656	205.652	1170.31	59.5381	-1.82114	0.0110933	1
LOC121109609	3.79802	3.28006	1.93928	1.63927	0.0239271	1.50412	9.58574	1.21487	4.56478	11.2862	10.7026	6.80389	-1.79311	0.0112435	1
KCNQ2	0	0.0106762	0	0.852885	0.00672402	1.68567	0.121881	6.58767	15.2803	3.09658	0.0464047	1.59934	-3.04639	0.0112439	1
LOC121107394	2.77556e-17	2.77556e-17	2.77556e-17	2.77556e-17	2.77556e-17	2.77556e-17	2.41551	0.0396637	7.58278	1.03957	0.0282753	1.67388	-4.19892	0.0112456	1
GRIN2C	425.871	258.095	828.533	1095.54	1132.67	2807.35	222.729	344.543	428.643	847.129	530.161	699.781	1.0912	0.0115679	1
LOC121106977	163.554	172.776	447.853	148.061	300.454	304.787	1112.61	531.626	843.489	224.177	401.176	137.279	-1.0795	0.0116316	1
FAM131A	2.75057	3.43891	2.88061	30.7911	20.1389	6.06101	0.080598	0.0435873	4.40878	2.06191	2.16342	5.27911	2.16296	0.0118967	1
BLEC2	8.51082	1.1973	6.8083	1.53356	8.47337	5.45818	5.11365	8.98046	59.9303	3.12395	15.0981	24.8534	-1.84902	0.0120231	1
LOC121106735	42.2984	58.5921	12.583	23.2563	46.8843	89.6558	9.87323	13.3591	42.2454	12.3586	14.023	17.9203	1.30903	0.0121258	1
LOC121109785	697.272	7.92478	304.071	49.9736	74.6905	78.568	2.73401	17.8636	108.272	112.956	3.34367	7.45224	2.25757	0.0121539	1
LOC121106617	0.899973	4.40316	0	5.10527	4.25031	5.6183	0.0151537	2.12419	0.00933859	0.00229374	0.00595139	0	2.86026	0.0124035	1
LOC107054716	223.307	34.4438	130.24	1.4262	3.30048	5.10446	94.6414	252.593	610.01	8.27082	645.003	364.798	-2.3106	0.0124992	1
LOC101749715	0	0.00378425	0	0	1.04242	0	4.71718	0.0486132	2.27438	0.0132238	6.36024	3.4361	-3.36731	0.0125109	1
ART1L2	54.5536	34.3978	50.5106	56.1739	73.4335	21.5831	34.1875	97.5163	320.181	69.9438	127.954	44.1992	-1.25381	0.0125596	1
ZNF536	3.76216	0.0553695	13.708	1.57985	0.0345901	1.42561	0.00774046	0.0042526	0.00477665	1.01882	0.00304658	0	3.57567	0.0126534	1
LOC112531237	1.92816	0.00737236	0	0	0.00464599	0	2.46795	2.24776	2.27984	8.17276	1.11764	1.63901	-2.82996	0.0127002	1
LOC107050230	8.42483	19.7899	15.5558	8.26782	14.8925	6.04025	9.98689	5.70708	13.636	54.4624	121.038	25.4995	-1.64748	0.0127263	1
LOC112530522	5.59157	5.62264	1.90898	10.8909	16.9707	20.7567	2.44777	4.37278	0.0521573	0.0126095	5.30878	3.44746	1.92368	0.0127899	1
LOC107050438	3.73391	6.61309	7.78809	4.12741	8.47219	1.36637	3.91052	18.8426	65.4269	5.17862	4.40475	17.9037	-1.82807	0.0131028	1
FABP4	37.5388	32.2463	21.3237	246.662	72.4627	25.4453	19.4489	58.3007	32.4441	9.28933	8.70181	16.9771	1.57795	0.0131294	1
IGFN1	38.7029	6.77442	15.5279	18.4021	28.6957	5.95854	123.769	32.2354	59.4522	16.4941	7.65197	95.9653	-1.55105	0.0133951	1
LOC121107864	0.916738	2.21235	2.92256	0	6.27634	0	2.77556e-17	2.77556e-17	2.77556e-17	2.77556e-17	2.77556e-17	2.77556e-17	4.11594	0.0134186	1
UMOD	158.257	64.1971	100.097	7.26514	17.1529	23.899	6.32172	30.9025	26.8613	13.3899	21.5121	28.2938	1.53719	0.0134875	1
CDKN1A	39.387	104.234	107.769	1265.02	563.605	416.383	81.209	48.8962	406.417	33.976	135.496	78.4303	1.66829	0.0135205	1
LOC771474	9.4224	6.67093	5.8152	6.65444	12.7145	4.5353	0.0778161	3.2939	2.25641	4.09596	4.25275	0	1.6713	0.0135555	1
LOC121107847	4.76969	0.0359807	1.94082	0	3.16966	1.51563	2.77556e-17	2.77556e-17	2.77556e-17	2.77556e-17	2.77556e-17	2.77556e-17	4.02549	0.0135843	1
LOC107054870	0	3.21533	1.953	0	1.0684	0	2.57565	4.47562	15.3971	0.0206976	6.45004	6.85426	-2.4454	0.0137326	1
SRRM3	0	0.0109047	0	0	3.10844	0	0.141927	0.0757458	16.4671	10.2501	4.33347	3.32304	-3.24783	0.0139644	1
LOC121109543	2.77556e-17	2.77556e-17	2.77556e-17	2.77556e-17	2.77556e-17	2.77556e-17	0.0813331	0.0439779	0.0495161	6.1305	6.34355	1.65961	-4.35081	0.0140163	1
LOC121107011	54.5143	71.9114	77.7246	30.784	68.183	70.3715	484.356	72.133	126.835	57.6184	93.6354	51.8783	-1.2457	0.0140575	1
CNTN6	30.3173	17.5907	0	5.71666	8.55611	4.4562	4.68465	3.30066	2.26235	1.04163	0.0314996	3.45815	2.11719	0.0141055	1
LOC121108961	17.0302	17.514	0	1.48986	7.48013	9.38526	4.56438	2.19223	0.0327074	0.00796424	2.13636	0	2.47819	0.0141576	1
CPNE4	867.341	51.1083	182.58	226.857	402.716	98.0734	19.6994	327.103	92.0524	52.4719	59.235	87.0507	1.5184	0.0142755	1
LOC121108736	9.40246	1.22285	23.4028	7.47654	6.42955	6.11376	38.5059	49.6315	16.9448	3.12666	14.0656	46.3656	-1.62676	0.0143059	1
CDR2L	30.0641	35.4276	36.9121	35.1645	52.133	21.6628	16.9428	6.7702	25.6723	22.6005	12.9476	17.074	1.04406	0.0143781	1
LOC107052968	0.917292	5.38664	0.960652	4.34414	0.0226226	0	2.77556e-17	2.77556e-17	2.77556e-17	2.77556e-17	2.77556e-17	2.77556e-17	4.04454	0.0148723	1
LOC124417202	2.77556e-17	2.77556e-17	2.77556e-17	2.77556e-17	2.77556e-17	2.77556e-17	0.0816775	0.0441608	0.0497227	5.11465	8.42607	0.774275	-4.37121	0.0149057	1
LOC124417243	1726.36	3202.21	4212.74	2755.59	2898.27	3042.14	3318.35	2537.03	489.358	500.748	1027.04	179.981	1.14732	0.0153749	1
OGDHL	42.3498	27.7253	32.0487	26.7098	29.858	42.3173	77.3187	63.1644	14.7875	124.342	61.3267	76.9116	-1.05278	0.0153833	1
CLRN2	3.76493	0.0539225	0	3.33845	2.15771	9.90651	14.4022	5.63347	10.1271	15.4026	17.1294	4.11287	-1.75558	0.0154419	1
LOC101751992	2.77556e-17	2.77556e-17	2.77556e-17	2.77556e-17	2.77556e-17	2.77556e-17	2.38662	2.20599	0.0382682	2.05542	0.024263	3.51428	-3.88578	0.0157859	1
LOC121113486	2.77556e-17	2.77556e-17	2.77556e-17	2.77556e-17	2.77556e-17	2.77556e-17	0.0797245	0.0431231	0.0485512	4.097	2.16262	7.10962	-4.25294	0.0159517	1
TRPC5	137.22	54.4234	136.927	195.915	35.2796	812.047	0.278616	51.0059	169.893	20.6059	92.3869	40.8668	1.86598	0.0160359	1
LOC107053210	2.77556e-17	2.77556e-17	2.77556e-17	2.77556e-17	2.77556e-17	2.77556e-17	2.42967	2.22821	9.72774	0.0115964	0.0303128	0	-4.36315	0.0160912	1
CD72	12.2781	6.67685	0.940953	17.9719	2.19678	6.96989	6.3452	20.0049	92.2712	18.5279	12.9911	10.0569	-1.75847	0.0162356	1
LOC121108860	1.87606	1.13998	0.960924	0	2.13023	4.97146	13.0679	21.7905	5.67093	3.10996	2.22545	1.55119	-2.04737	0.0163405	1
LOC121111338	53.9209	2.35758	14.5582	9.04932	17.056	6.76627	58.0038	32.2316	20.3712	168.433	14.0998	33.1662	-1.64708	0.0163577	1
LOC121107066	2.77556e-17	2.77556e-17	2.77556e-17	2.77556e-17	2.77556e-17	2.77556e-17	2.44095	0.0448791	11.8723	1.04193	0.0319699	0	-4.46145	0.0167177	1
LOC101750700	65.7931	53.2249	44.6494	129.291	78.853	94.6446	41.4599	86.532	491.823	146.011	225.776	73.2478	-1.18968	0.01682	1
LOC107049267	29.0437	243.458	52.4033	457.978	103.442	317.555	38.9348	73.1084	170.054	11.3572	61.3362	88.0538	1.44064	0.0169634	1
LOC112532585	2.77556e-17	2.77556e-17	2.77556e-17	2.77556e-17	2.77556e-17	2.77556e-17	0.0733895	2.22115	6.52108	4.09349	0.028337	0	-4.20694	0.017038	1
LOC121110618	2.77556e-17	2.77556e-17	2.77556e-17	2.77556e-17	2.77556e-17	2.77556e-17	2.44251	2.23479	0.0509036	0.012312	0.0322019	9.83571	-4.33998	0.0170966	1
B4GALNT3	74.5447	22.2038	16.4835	28.4574	18.1736	13.7998	8.57291	8.91252	26.5873	9.2655	10.7688	4.97629	1.32111	0.0174212	1
LOC121108780	2.82706	1.15139	0.957892	4.30189	1.09386	3.17933	0.16951	7.77332	6.77802	4.13571	20.2292	10.3009	-1.81025	0.0174568	1
LOC121107865	4.72606	2.25296	0.952956	7.79686	2.15683	1.43421	5.06894	0.108687	51.9092	12.3458	6.528	6.68691	-2.0663	0.0176286	1
GRIN2B	13.2368	6.67271	1.91332	9.25648	0.0536718	14.3975	0.276952	6.82223	0.162678	9.30001	334.336	2.3333	-2.94877	0.0176446	1
LOC121113252	2.77556e-17	2.77556e-17	2.77556e-17	2.77556e-17	2.77556e-17	2.77556e-17	1.26728	0.0362189	2.23917	0.00989575	1.10027	6.25304	-3.95594	0.0176898	1
LOC124417789	0.943348	1.09518	0	1.75267	0.00885581	0	4.80197	3.34961	0.0684693	4.11363	2.1908	8.76752	-2.42248	0.0177471	1
LOC112530310	65.9149	26.6634	27.1719	52.8742	46.8667	28.7266	25.7352	35.6099	370.343	70.9673	80.7059	47.6351	-1.34415	0.0179982	1
LOC121107658	0.903084	1.16696	0	4.24012	5.28333	6.51272	0.0150514	0.00825612	1.09126	0.00227836	0.00591142	0.878527	2.73973	0.0180367	1
LOC107057632	4.69094	3.37251	6.81088	4.1359	8.46653	2.99616	1.24948	1.13249	0.0352546	1.03554	3.18249	2.61411	1.62672	0.0181227	1
PCTP	50.6998	66.516	140.875	71.0545	151.217	128.271	374.349	107.581	106.755	107.994	627.599	65.5297	-1.19027	0.0183733	1
MINAR1	1104.24	866.356	106.797	173.128	69.3782	274.766	181.308	158.41	66.3811	365.919	118.361	146.003	1.32342	0.0183915	1
SPATA22	0	0.0107167	0	2.70314	0.00674944	0	1.33946	0.058334	4.4702	10.2197	5.34472	0.745024	-2.74444	0.0184696	1
LOC112532622	0.919918	2.20407	1.94258	0.774835	2.12694	2.38436	3.78248	8.83406	19.8215	0.0228517	1.15114	10.341	-2.01227	0.0186756	1
ECEL1	2.77556e-17	2.77556e-17	2.77556e-17	2.77556e-17	2.77556e-17	2.77556e-17	0.0793347	2.22915	0.0483172	2.06147	0.0305797	8.94435	-4.22662	0.0187125	1
LOC431092	21.6592	10.0556	19.4335	28.7301	8.59097	13.1595	24.3372	26.6482	25.887	38.0365	41.9056	50.5672	-1.02184	0.0189565	1
LOC107049387	2.82094	0.0453875	0	0	12.5171	0.649693	2.77556e-17	2.77556e-17	2.77556e-17	2.77556e-17	2.77556e-17	2.77556e-17	4.51076	0.0191154	1
ADAM32L2	186.162	45.5692	54.346	80.9961	737.842	131.022	91.8362	65.4159	70.7439	86.3641	68.8671	123.194	1.28643	0.0192835	1
LOC121110385	2.77556e-17	2.77556e-17	2.77556e-17	2.77556e-17	2.77556e-17	2.77556e-17	0.0717478	0.0388754	4.38755	0.0106115	2.15508	5.31344	-4.09415	0.0193138	1
LOC107054112	1.78878	66.5007	25.2076	16.4712	440.299	9.77898	20.562	0.121062	32.3714	11.337	39.6163	17.8883	2.19334	0.0197664	1
LOC101749307	0.87648	3.41419	13.6335	10.1147	12.7222	6.96783	56.1144	34.2364	4.66484	11.3424	35.4101	5.76616	-1.61588	0.0198508	1
LOC112533359	22.0321	0.0599342	0	0	0.0374107	1.40764	2.77556e-17	2.77556e-17	2.77556e-17	2.77556e-17	2.77556e-17	2.77556e-17	5.01049	0.0198583	1
LOC121106681	7.5077	16.4181	0	10.9676	7.47541	7.76909	3.54975	3.29272	0.0469947	1.04053	2.16021	3.47107	1.82745	0.0199592	1
LOC121109200	0.903542	2.24712	0	8.7214	0.031711	5.6631	0.00774977	0.0042577	0.00478239	0.00117664	1.04955	0	3.32132	0.0201398	1
TRPA1	27.1692	166.964	112.679	120.664	29.9429	175.416	473.25	334.363	212.1	73.045	62.5022	313.619	-1.21398	0.020212	1
LOC112532302	47.86	125.128	233.172	90.2863	370.483	6.66538	19.6399	58.6718	122.927	32.9277	55.9116	22.8678	1.47836	0.0202351	1
LOC423731	0	0.0436277	0	10.6178	2.14295	1.47718	2.77556e-17	2.77556e-17	2.77556e-17	2.77556e-17	2.77556e-17	2.77556e-17	4.30394	0.0202904	1
LOC121107065	0.959494	0.00377237	0	0	0.00237887	0	8.18369	0.0594598	14.1475	1.04792	0.0422704	0	-3.86867	0.0205169	1
CNTNAP1	21.6166	17.769	18.4414	37.104	14.97	25.0384	34.011	24.4946	107.271	57.5629	21.6063	42.6593	-1.08621	0.0206199	1
ACRL	5.72234	0.0408326	0	0	7.32518	0.664908	2.77556e-17	2.77556e-17	2.77556e-17	2.77556e-17	2.77556e-17	2.77556e-17	4.28626	0.0208499	1
LOC101752305	770.107	665.303	244.729	981.729	1213.55	1012.63	871.851	464.243	6685.66	2536.39	396.951	695.122	-1.25294	0.0214296	1
OMG	29.1215	34.3258	31.0731	22.4681	57.4292	34.3499	47.3423	52.1401	193.471	31.9112	57.0436	55.4242	-1.06463	0.0214731	1
LOC121110200	2.77556e-17	2.77556e-17	2.77556e-17	2.77556e-17	2.77556e-17	2.77556e-17	0.071333	1.14611	0.0435079	5.10792	0.0275594	5.3151	-4.05931	0.021538	1
MKX	52.556	128.505	38.8031	94.4235	842.093	25.3911	2.73851	76.3244	82.8742	47.3085	10.8777	118.349	1.8037	0.0215961	1
CHIR-AB1	12.1943	16.5942	9.69061	21.0609	24.4256	8.38573	8.77325	54.1111	23.6578	30.8533	57.9359	29.8409	-1.14715	0.0216411	1
LOC121106761	2.74052	0.112653	0	53.7568	15.9871	21.245	0.0724816	0.0392668	0.0441991	9.16776	2.15579	0.785497	2.83776	0.0217516	1
LOC121108775	0	0.0139946	0	1.75311	1.05915	0.778318	0.132752	0.0709892	0.0800611	5.14315	16.9364	7.78511	-2.82647	0.0217518	1
LOC419322	215.374	159.421	233.151	112.915	229.03	75.465	409.777	129.758	152.773	1304.48	84.0137	283.488	-1.20475	0.0219477	1
LOC121106754	5.72376	1.14869	1.93778	0	2.13795	2.33753	4.95159	2.31624	17.65	6.17815	4.35196	8.57058	-1.68901	0.0220048	1
IGLL1	1153.66	7889.75	7158.81	12564.4	2166.34	1668.36	2472.38	11289.1	69789.3	5210.65	11775.5	1129.06	-1.64083	0.0221051	1
TRPV6	0	0.0377683	6.8575	1.64087	0.02367	3.21287	2.77556e-17	2.77556e-17	2.77556e-17	2.77556e-17	2.77556e-17	2.77556e-17	4.06783	0.0221735	1
LOC121106965	0.943223	2.14488	0	0.838754	0.00891176	0	1.34592	2.26959	13.0861	4.11342	2.19045	0.740903	-2.4226	0.0223374	1
CENPP	6.55819	4.50721	10.698	21.4505	4.31313	1.31565	7.52455	11.1915	50.0997	29.7954	20.4523	14.3999	-1.44107	0.0224484	1
LOC100857570	2.76836	5.57568	2.88935	10.1619	12.7004	7.83717	9.85572	17.7194	22.3622	6.20288	26.79	18.8163	-1.26344	0.0224784	1
NPY1R	2.77556e-17	2.77556e-17	2.77556e-17	2.77556e-17	2.77556e-17	2.77556e-17	0.0574585	0.0312293	1.14934	3.06927	2.14064	2.61464	-3.73243	0.0228944	1
LOC107052164	2.77556e-17	2.77556e-17	2.77556e-17	2.77556e-17	2.77556e-17	2.77556e-17	0.0671601	2.21248	0.0409941	0.00995154	4.23661	4.41484	-3.97934	0.0230619	1
CHIR-A2	4.63537	6.73472	11.6504	31.5563	7.51009	11.6757	3.94333	33.2333	81.4043	18.5362	20.5031	40.2188	-1.41751	0.0231396	1
LOC101751678	3.74558	8.72248	6.81773	3.28795	0.0402408	3.85449	2.71372	2.36862	124.13	7.23542	1.17842	3.19959	-2.38152	0.0231669	1
LOC121106832	12.3553	1.19352	2.89748	1.5407	5.32702	6.31589	0.0467647	0.025476	1.13634	3.06361	1.08561	1.72734	1.93291	0.0232161	1
LOC112532841	20.9872	0.0707338	0	0	0.0440652	9.64659	0.00774046	0.0042526	0.00477665	1.01882	0.00304658	0	4.11144	0.0233912	1
EPHA8	5.59142	20.8193	5.8047	16.9469	10.6577	2.8702	26.5924	21.095	13.5927	52.3593	30.0851	10.0615	-1.28627	0.0237583	1
GRID1	124.186	138.195	115.612	17.3108	23.5498	113.436	23.179	25.5691	69.3098	63.6985	31.2294	22.0524	1.17664	0.0241277	1
SEZ6	11.3012	2.32954	4.83245	18.7395	12.7485	6.10302	8.71907	26.5396	19.1202	25.6952	16.1809	36.0964	-1.2273	0.0242125	1
LOC121113109	0.909898	0.0436669	0	5.18852	3.18523	4.8808	8.50013	3.42674	23.1857	10.2768	1.15761	7.63755	-1.87851	0.0246942	1
SKA3	39.416	49.9193	64.091	208.527	82.048	37.2032	65.5903	135.179	293.66	104.899	225.753	163.146	-1.0373	0.0248744	1
LOC121108783	0	3.17402	0	0	0.00688449	0	0.133966	3.37815	0.080775	2.0776	11.6935	13.1532	-3.02699	0.0249828	1
CLDN16	11.3866	6.61226	3.87331	0	0.0444483	9.63781	0.0350097	1.1072	2.18269	0.00525615	0.0136699	1.75543	2.44007	0.0258096	1
LOC124417869	0	0.0106762	0	0.852885	0.00672402	1.68567	2.45102	6.50002	2.27004	1.04285	4.26602	0	-2.3293	0.025931	1
LOC107052289	0	0.0106964	0	1.77306	0.00673671	0.796652	2.4403	3.30234	5.48346	2.06264	2.16541	0	-2.21782	0.0263547	1
LOC124417308	0	0.0169885	0.971233	0.828026	0.0106873	2.52279	2.46741	3.32025	3.36158	3.08587	2.17507	3.42676	-1.81426	0.0263595	1
FOXJ1	13.2156	13.1933	9.71637	1.48959	8.53304	6.93509	2.48526	4.40301	2.28982	2.06856	5.3337	3.40826	1.37311	0.0263752	1
LOC112531328	6.54929	8.86934	3.85825	15.2758	10.6414	9.36742	9.16314	0.0472518	2.27071	4.10114	1.11374	0	1.6741	0.0264055	1
FGF7	24.4132	11.2149	13.5625	25.039	107.152	5.90838	13.2575	6.7316	15.6328	11.3132	17.1392	5.84345	1.4135	0.0267519	1
LOC101750051	0	15.1987	0	5.86688	8.47647	3.79947	0.0412351	2.17266	1.12926	2.04661	0.0160714	0.829839	2.28342	0.0268782	1
LOC121107127	2.77556e-17	2.77556e-17	2.77556e-17	2.77556e-17	2.77556e-17	2.77556e-17	2.38943	0.034548	0.0388765	2.05581	6.30766	0	-3.96209	0.0269638	1
LOC112531406	5.73786	0.035806	3.90682	0	0.0224482	1.51657	2.77556e-17	2.77556e-17	2.77556e-17	2.77556e-17	2.77556e-17	2.77556e-17	3.99842	0.0270513	1
MZB1	24.3614	95.0466	85.5043	109.22	17.1535	46.7123	45.0756	110.849	582.325	79.2042	111.906	37.3344	-1.35356	0.0271279	1
CACNG2	60.1519	47.6924	55.3479	22.3586	212.695	27.8038	21.8918	25.5121	72.4257	22.6355	6.56438	24.7107	1.29016	0.0271523	1
GPRIN1	0	0.0385028	9.81147	0.76124	2.13502	0	2.77556e-17	2.77556e-17	2.77556e-17	2.77556e-17	2.77556e-17	2.77556e-17	4.16721	0.0272106	1
MNX1	2.77556e-17	2.77556e-17	2.77556e-17	2.77556e-17	2.77556e-17	2.77556e-17	0.0637867	6.43379	2.23432	0.00946465	2.14719	0	-3.9734	0.0272951	1
CLCA2	11.2099	28.7604	24.2768	31.0554	4.35936	55.3379	14.3205	13.2188	15.5654	1.05957	9.68123	3.26345	1.42666	0.0274484	1
DBH	0	4.32308	4.89321	0	2.12801	0	2.77556e-17	2.77556e-17	2.77556e-17	2.77556e-17	2.77556e-17	2.77556e-17	4.00233	0.0274525	1
LOC107052879	22.569	19.951	25.264	14.9554	14.9657	31.4785	7.34708	4.52434	1.25589	20.4985	8.62061	13.7855	1.19061	0.0276749	1
MIR6663	9.39936	6.69944	5.80818	8.33263	12.7469	12.6311	3.65497	1.18039	6.6339	3.0926	2.18909	6.0737	1.25504	0.0276801	1
LOC100859274	6.5083	5.67027	20.4047	18.4234	31.8496	24.3846	26.7461	29.9608	44.8197	25.7258	49.4065	44.487	-1.03781	0.0277249	1
LOC121109795	2.77556e-17	2.77556e-17	2.77556e-17	2.77556e-17	2.77556e-17	2.77556e-17	0.0830968	0.0449144	0.0505735	4.09882	0.0319949	9.83906	-4.29308	0.0277753	1
C1orf100	3.81489	3.25553	0	0.78184	0.0195211	1.54256	2.77556e-17	2.77556e-17	2.77556e-17	2.77556e-17	2.77556e-17	2.77556e-17	3.77575	0.0279071	1
LOC100857744	0.925663	2.18922	0	2.58351	0.0177328	2.42438	2.54625	10.8924	3.42032	2.07638	5.37416	5.12161	-1.74931	0.0279777	1
LOC101750580	15.1229	0.0913735	1.91135	24.0219	0.0567101	10.2044	0.0474259	0.0258325	4.32403	1.03266	2.1297	0	2.63455	0.028346	1
GLRA2	0	6.49317	0	0	10.4508	0	2.77556e-17	2.77556e-17	2.77556e-17	2.77556e-17	2.77556e-17	2.77556e-17	4.58126	0.0283688	1
KCNIP4	12.1705	10.0757	51.5954	10.7211	8.6014	27.5165	4.98334	6.69167	8.97516	11.2956	9.66752	9.41105	1.22966	0.0284865	1
KLHL31	12.2188	4.54391	26.2967	18.5917	6.45215	5.23632	4.8456	4.44658	5.59059	5.13973	1.13516	6.91696	1.36177	0.0287884	1
C9orf24	2.77556e-17	2.77556e-17	2.77556e-17	2.77556e-17	2.77556e-17	2.77556e-17	0.0576059	1.13244	0.0352241	5.09838	1.09378	1.704	-3.74054	0.0287973	1
ADGRB3	1.8293	0.074583	3.87083	11.1235	5.33908	11.2658	0.0413557	0.0225558	2.19494	4.07359	0.0161179	0	2.2606	0.0290307	1
CELF4	36.7456	16.6842	25.2555	12.3849	14.9762	38.5959	2.62254	14.2692	26.4115	1.0583	1.15543	5.02135	1.49668	0.029045	1
IL12A	13.2732	4.47775	1.91688	5.83416	6.39628	5.40782	27.441	11.1412	4.63746	11.3262	11.8689	24.9737	-1.27545	0.0290778	1
CATH3	1.80877	13.2454	1.90842	42.1226	4.32887	1.28967	0.0532725	0.0289804	8.56003	0.00793849	0.0206902	0	2.75929	0.0295309	1
LOC107055210	21.5478	29.9925	17.4422	40.9619	179.527	4.32937	16.9728	29.7524	14.646	19.5327	10.821	17.9208	1.41731	0.0296064	1
NTNG2	621.931	62.1651	49.4884	338.664	34.2138	168.606	58.1866	13.4728	94.1934	133.605	152.506	29.6784	1.4026	0.0297969	1
WNT2	0	0.0353217	0	7.07993	2.12989	1.51916	2.77556e-17	2.77556e-17	2.77556e-17	2.77556e-17	2.77556e-17	2.77556e-17	3.92806	0.029907	1
KLHL32	1.81584	15.3425	5.8115	1.49274	19.0263	7.76483	2.42883	6.47593	2.25715	2.06112	1.10795	0	1.80562	0.0303435	1
LOC101752332	309.494	268.821	145.684	13.9565	279.066	59.8005	528.016	561.366	204.346	265.285	281.809	439.139	-1.082	0.0303766	1
C11orf87	76.5856	15.5682	3.84407	9.86212	10.7263	12.2863	11.9004	8.8394	11.1312	4.13323	6.47549	3.28856	1.47694	0.0303852	1
LOC101750423	185.555	54.3046	22.2963	79.6262	43.7516	27.8084	11.1455	47.432	3.54729	19.5555	20.4828	62.858	1.32163	0.0305639	1
MIR6569	0	0.0483684	12.7423	0.736526	1.10052	2.28816	0.00774046	0.0042526	0.00477665	1.01882	0.00304658	0	3.29881	0.0306199	1
LOC121109039	382.251	35.5917	84.4861	108.021	40.5914	16.0231	36.3239	27.7729	102.656	42.1512	25.8764	3.18622	1.48232	0.0312862	1
TMEM8C	11.5108	0.0442932	0	3.39042	0.0277263	0	2.77556e-17	2.77556e-17	2.77556e-17	2.77556e-17	2.77556e-17	2.77556e-17	4.37587	0.0314107	1
LOC124418338	0	2.17431	2.93591	1.70405	0.0145928	0	9.43586	4.45737	8.85824	2.07722	0.0502769	6.0022	-2.0945	0.0316338	1
LOC124417002	1.87941	0.0333153	0	0	4.19896	4.12258	2.77556e-17	2.77556e-17	2.77556e-17	2.77556e-17	2.77556e-17	2.77556e-17	3.86636	0.0318547	1
LOC107052993	0	0.0335496	4.89407	3.45653	2.12695	0	2.77556e-17	2.77556e-17	2.77556e-17	2.77556e-17	2.77556e-17	2.77556e-17	3.89804	0.0320595	1
LOC121108363	5.66422	2.27241	2.90209	0	4.26565	9.77192	0.0282404	0.0154464	0.0173615	0.00425164	0.0110486	3.63965	2.46442	0.0320647	1
LOC107055347	31.8984	53.1756	68.0002	102.49	72.4291	38.8473	45.0717	52.2254	640.416	55.5635	92.5657	36.4812	-1.32925	0.0326142	1
LOC107050584	9.34198	8.96682	9.68496	15.8567	60.3399	5.17391	19.6101	3.37503	1.22152	0.0189972	3.26482	3.3426	1.79086	0.0326467	1
LOC124417455	1.88278	0.031144	0	0	5.22573	2.40206	2.77556e-17	2.77556e-17	2.77556e-17	2.77556e-17	2.77556e-17	2.77556e-17	3.78407	0.0328487	1
LPL	13.0875	31.0016	16.4812	64.9744	21.3626	38.3967	26.1868	8.93835	4.6289	22.5811	9.72595	10.1661	1.16464	0.0328571	1
C8orf34	0	2.19885	3.91163	0	4.19455	0	2.77556e-17	2.77556e-17	2.77556e-17	2.77556e-17	2.77556e-17	2.77556e-17	3.86939	0.032907	1
LOC121106998	0	0.0074168	0	0	2.07492	0	3.57685	1.15906	2.26761	4.10002	0.0328456	4.35353	-2.5941	0.0331072	1
TMEM74B	2.77556e-17	2.77556e-17	2.77556e-17	2.77556e-17	2.77556e-17	2.77556e-17	2.39062	0.0347763	7.54876	0.00950649	1.09839	0	-4.00318	0.0331529	1
SPHKAP	9.53643	0.0537616	0	1.58487	6.3307	2.25789	0.0150972	0.00828113	0.00930388	2.03353	0.00592931	0	2.85662	0.0331759	1
LOC121110715	1.85313	0.0525637	15.6824	0	2.15584	0	1.13109	0.00427007	0.00479628	0.00118005	0.00305909	0	3.44627	0.033525	1
ANXA10	2.77556e-17	2.77556e-17	2.77556e-17	2.77556e-17	2.77556e-17	2.77556e-17	2.34254	0.0259041	2.2064	1.0327	2.12985	0	-3.49652	0.0336142	1
LOC121107805	5.7455	0.033426	2.92555	0	0.0209652	1.5295	2.77556e-17	2.77556e-17	2.77556e-17	2.77556e-17	2.77556e-17	2.77556e-17	3.87664	0.0336483	1
LOC121109934	1.85345	1.16864	6.83475	3.3468	5.28607	0.628138	0.0222361	0.0121781	3.20341	0.00335597	0.00871482	0	2.31908	0.0337365	1
LOC107054701	11.1872	57.5284	57.3168	16.5047	73.4457	87.9438	19.7048	53.3208	352.749	142.906	203.13	16.829	-1.37429	0.0340217	1
FAT2	55.3805	510.722	232.174	107.87	122.596	35.5515	195.868	16.7893	32.6973	22.6627	40.9467	110.432	1.3415	0.0341489	1
LOC112530254	0.947966	0.0108733	0	0	2.08306	0	0.107965	0.0580434	10.9206	2.07055	4.29392	4.2871	-2.62551	0.0342473	1
LOC121107346	0	0.00376013	0	0.884984	0.00237115	0	8.02773	0.045	4.41498	3.08143	0.0320555	0	-3.32715	0.0349094	1
LOC107053185	0	0.0349657	1.94155	1.65199	0.0219247	6.73221	2.77556e-17	2.77556e-17	2.77556e-17	2.77556e-17	2.77556e-17	2.77556e-17	3.87531	0.0354308	1
STK32C	24.3618	39.9513	54.383	45.1018	171.202	40.415	32.5902	6.80399	54.6941	24.6873	19.4185	35.0905	1.11188	0.0358172	1
TRNAY-GUA_8	2.77556e-17	2.77556e-17	2.77556e-17	2.77556e-17	2.77556e-17	2.77556e-17	1.22847	0.0258471	2.20621	1.03267	3.1682	0	-3.4852	0.0360521	1
LOC124418116	0	0.0626817	10.7445	1.55823	6.35624	6.38217	0.0287774	0.0157383	2.17008	0.00433154	1.07057	0.851199	2.3848	0.03627	1
GFRAL	229.848	55.4186	67.9865	18.1582	9.70045	55.3145	23.1	36.5033	26.9692	51.3577	10.857	33.3387	1.25738	0.0363093	1
C14orf180	191.421	24.4842	17.4418	12.303	35.2152	18.4304	12.2365	11.1638	21.2739	1.06507	27.8664	32.747	1.48766	0.0363117	1
LOC124417975	15.1727	8.81126	6.79753	3.22135	5.35258	1.33701	4.65108	1.14818	3.32315	3.07706	0.028382	0.784209	1.59361	0.0367193	1
CHIR-B3	116.557	162.7	88.3591	285.206	128.963	130.363	74.7956	7.93025	2.43125	124.31	128.775	9.1526	1.38963	0.0368576	1
LOC121108139	2.77556e-17	2.77556e-17	2.77556e-17	2.77556e-17	2.77556e-17	2.77556e-17	0.0585281	1.13339	6.47113	2.05383	0.0226967	0	-3.82679	0.0372646	1
LOC121107784	0	0.00737168	0	0.867443	1.0487	0	2.43862	0.044392	1.17641	3.08093	7.38647	0.77376	-2.57915	0.0375733	1
ADAMTS6	1.81022	17.5667	9.70833	11.7589	14.8654	6.08024	30.046	17.7721	21.3317	28.7683	11.9047	20.471	-1.07054	0.0377142	1
LOC121113110	16.8599	23.3181	25.2389	42.8539	70.1083	11.4134	44.9417	46.6221	236.982	32.9388	20.5536	57.9977	-1.21043	0.0379655	1
LOC101747836	5.67418	2.26394	0	5.96939	5.30123	3.06397	0.0352794	2.16249	0.0216609	2.04389	1.07625	0	1.92534	0.0380768	1
SBSPON	11.2237	6.78033	28.1916	27.7616	30.8279	18.6855	38.8	56.4437	23.7111	32.9243	131.881	5.74018	-1.22418	0.0382513	1
LOC107052217	7.5117	2.31971	3.86151	2.34434	4.31175	26.8164	0.0726568	0.0393602	4.38977	4.09308	2.15596	1.67491	1.83749	0.0382773	1
LOC121113114	28.19	16.7205	12.5895	14.8791	84.9286	31.229	8.61377	3.45335	4.6268	19.5091	17.1673	25.9269	1.24298	0.0382834	1
RRM2	84.5434	62.1593	133.049	617.699	44.866	187.476	52.3537	448.543	327.693	553.116	843.947	359.56	-1.19428	0.0385831	1
RXFP3	15.037	22.045	11.6397	4.82046	17.0395	22.0703	2.59119	4.48806	8.92026	2.082	14.9002	6.82777	1.20089	0.0386122	1
CEL	0.948047	1.08719	0	0.852283	0.00681382	0	1.29475	2.23229	5.48058	2.06229	1.11013	2.55547	-2.11639	0.0390211	1
LOC121111358	0	0.0519479	12.7333	0.728224	2.15499	3.10549	0.0151584	1.08106	1.09143	0.00229446	0.00595325	0	2.74574	0.0391073	1
LOC121110047	3.82084	0.028756	2.93012	0	2.11871	0	2.77556e-17	2.77556e-17	2.77556e-17	2.77556e-17	2.77556e-17	2.77556e-17	3.66966	0.0393817	1
LOC112531388	4.66467	16.3737	5.81664	5.79703	10.6111	1.32735	168.808	2.37428	8.03355	4.15575	1.18179	3.1908	-2.06028	0.0396711	1
LOC112532529	1.87167	6.45398	1.93903	0.761152	0.0241477	1.5023	6.10099	2.3127	11.1094	6.17613	14.9112	1.55986	-1.69	0.0403714	1
LOC121106511	0.894072	0.0622416	5.8403	7.71179	5.31095	4.70619	20.2453	7.82363	27.6886	3.11733	5.44919	5.84342	-1.48872	0.0405694	1
S100A14	6.56061	5.59175	15.5904	1.49754	11.6723	6.96898	2.46763	1.16643	4.43888	1.04437	5.32199	3.42653	1.38376	0.0406931	1
MIR6589	3.82805	2.18263	0.965907	0	0.0163232	0.721439	2.77556e-17	2.77556e-17	2.77556e-17	2.77556e-17	2.77556e-17	2.77556e-17	3.49661	0.0408533	1
LOC107050073	35.7658	3.4806	17.4573	19.9783	47.8376	45.6418	46.102	26.7321	178.847	74.0172	31.2831	31.4191	-1.18743	0.0408996	1
LOC124418243	1.84275	8.70517	3.88141	0	2.16768	8.08608	9.76618	29.5721	3.50756	11.316	18.2116	1.52249	-1.56736	0.0410806	1
LOC101749129	101.535	55.4841	62.1318	41.6296	357.549	52.8266	48.4399	49.8769	47.1792	52.4417	69.8541	66.697	1.00302	0.0410957	1
LOC121108358	2.77556e-17	2.77556e-17	2.77556e-17	2.77556e-17	2.77556e-17	2.77556e-17	4.56438	2.19223	0.0327074	0.00796424	2.13636	0	-3.7088	0.041131	1
LOC101751521	0	0.0309229	0	3.47422	4.19261	1.54364	2.77556e-17	2.77556e-17	2.77556e-17	2.77556e-17	2.77556e-17	2.77556e-17	3.74398	0.0412035	1
LOC107055860	0.928334	0.0259013	0	0.797675	4.17876	1.57385	2.77556e-17	2.77556e-17	2.77556e-17	2.77556e-17	2.77556e-17	2.77556e-17	3.48084	0.0414962	1
LOC121109784	26.5475	11.0482	7.75894	4.88398	1.13867	6.09775	6.95148	0.0483656	0.054471	1.04344	3.22209	5.24614	1.74182	0.0415651	1
LOC112532902	10.4003	3.39459	9.73542	4.0928	9.5435	1.34319	7.46086	17.6918	15.7087	5.17453	27.8221	17.1126	-1.22833	0.041851	1
SLC26A4	21.7597	11.0646	8.73159	13.4836	4.32669	2.87044	1.33391	1.1757	9.8368	6.14678	0.0401781	2.50774	1.52451	0.0420939	1
DTL	11.196	22.2397	56.3793	81.8255	10.7521	32.7452	10.0231	73.1388	66.2674	58.6271	209.342	78.5588	-1.20355	0.0421721	1
LOC107052210	37.8072	1.24339	1.9042	43.4019	2.21801	8.37614	0.111465	0.05988	4.47623	9.20502	7.44669	1.61327	2.00053	0.0423857	1
LOC121110372	0.938949	0.0173053	0	0	3.126	0.76126	2.47665	3.32634	3.3685	2.06743	4.28047	3.41715	-1.83995	0.0424125	1
LOC101749506	3.75014	7.63963	3.88106	7.71475	2.1682	0	7.37787	12.1615	19.9833	6.19071	13.9399	4.11822	-1.33457	0.0424179	1
LOC121108471	19.83	8.90978	9.70205	10.8535	9.61655	10.8914	3.71271	5.53441	8.85617	7.1831	0.0500438	5.11438	1.17601	0.0428259	1
LOC121107347	2.77556e-17	2.77556e-17	2.77556e-17	2.77556e-17	2.77556e-17	2.77556e-17	10.1417	0.0378044	2.24391	0.0103231	0.0269568	0	-4.19702	0.0430533	1
LOC112530658	36.6178	18.977	158.491	16.4968	59.6625	42.8236	41.9153	4.58525	19.1345	33.9006	33.2674	9.20935	1.22447	0.0431814	1
LOC121109483	0	3.30014	0.956785	1.61642	4.22643	4.87369	13.0113	10.9828	4.55856	3.10762	7.52546	3.29786	-1.46377	0.0434882	1
SDC3	46.054	127.933	25.2188	41.7867	29.9058	39.6976	17.0836	22.1868	26.9138	32.8807	4.41224	45.5782	1.05545	0.0438791	1
LOC107057251	0	6.53581	0	2.45538	9.4516	2.25377	6.20329	17.5864	7.91704	3.11577	19.2372	9.35373	-1.58582	0.0443264	1
TRIM10	7.58963	4.42086	4.86256	1.5659	1.11158	3.88678	0.0469557	1.12102	2.20531	0.00701526	2.12917	1.7269	1.58642	0.0443787	1
LOC121106749	23.4674	26.6139	40.8155	19.9527	45.7469	32.8157	23.8406	20.9231	22.2746	11.3205	3.31899	0	1.21025	0.0444578	1
LOC121108329	3.7671	3.32597	0	6.90605	0.0330031	4.7898	0.0220676	2.13814	0.0135821	0.00333077	0.00864921	0.863962	2.33154	0.044635	1
LOC101749205	0	0.0328225	0	5.28009	1.08377	3.25575	2.77556e-17	2.77556e-17	2.77556e-17	2.77556e-17	2.77556e-17	2.77556e-17	3.78024	0.0447618	1
CRISP2	10.2693	32.0281	38.8941	20.8711	25.5715	19.41	116.444	31.116	41.5727	70.911	15.1706	24.5912	-1.02454	0.0447637	1
LOC121106514	41.4228	23.313	12.59	4.77186	64.8031	37.6069	14.3273	2.33244	1.25652	36.8393	0.0674178	2.3971	1.67304	0.0448146	1
LOC121110886	14.2376	13.0858	0	4.9723	0.0476451	3.77691	3.39512	2.16306	0.021861	0.00534457	0.0139008	0	2.54244	0.0449444	1
LOC121110893	286.312	0.147229	74.7813	0	150.098	2.77469	42.9181	23.2235	22.4113	17.4877	10.8278	2.35302	2.0946	0.0449931	1
LOC101752233	2.77556e-17	2.77556e-17	2.77556e-17	2.77556e-17	2.77556e-17	2.77556e-17	0.053159	2.19179	5.39685	1.0343	0.0206468	0	-3.67431	0.045138	1
SIX1	0	0.00729779	0	0	0.00459906	1.71645	0.0942251	1.16676	4.43975	10.2054	2.17549	0	-2.91623	0.0452501	1
DRGX	0	0.0405203	11.7773	1.63037	0.025382	0	2.77556e-17	2.77556e-17	2.77556e-17	2.77556e-17	2.77556e-17	2.77556e-17	4.24148	0.0455044	1
LOC107053568	7.52318	0.0832559	0	9.28361	0.0517482	24.4599	19.4879	35.3671	49.1135	41.0903	0.0906048	16.9529	-1.9751	0.045505	1
LOC124418173	5.55445	11.1957	3.84275	1.43826	7.54935	118.048	3.75523	18.4766	0.0893441	2.08113	7.51281	5.95451	1.92045	0.0455722	1
LOC121111818	6.57491	1.20933	6.79731	2.36285	9.55131	13.6596	15.7032	22.0416	9.07319	18.4933	12.9293	10.1504	-1.11994	0.0456141	1
FAM196B	0	0.0170752	0.971179	3.58011	0.0107416	0	4.81163	0.0621976	4.48513	8.19075	7.45514	0	-2.2962	0.0463378	1
LOC107054108	3.82029	4.30054	0	0	1.07919	0	2.77556e-17	2.77556e-17	2.77556e-17	2.77556e-17	2.77556e-17	2.77556e-17	3.71921	0.0463385	1
LOC121107133	0	0.0138684	0	0.839891	0.00872944	2.55418	2.48718	1.17333	2.29093	2.06881	0.0390953	11.5465	-2.25009	0.0467302	1
PROKR1	0	3.25504	1.9445	1.66863	0.0194356	2.40334	2.56355	4.46593	9.95892	5.14559	0.0522304	10.4442	-1.73083	0.0468916	1
LOC419500	21.5712	29.9291	62.2266	11.4913	57.4269	24.8366	21.5678	24.2214	20.1102	0.0295669	13.9946	9.27994	1.21039	0.0470411	1
STARD10	0	10.6517	0	1.64488	0.0230336	0	2.77556e-17	2.77556e-17	2.77556e-17	2.77556e-17	2.77556e-17	2.77556e-17	4.15873	0.0474504	1
LOC124417923	0	0.00738433	1.96596	0	0.00465352	0	0.0882392	0.047641	2.27176	2.06446	4.26769	7.07002	-2.63921	0.0477161	1
NRGN	14.1033	7.83991	35.0712	1.46105	10.6887	13.2479	4.86626	9.83128	4.51634	7.18333	0.0501709	4.22599	1.40162	0.0477414	1
MIR29B2	2.77556e-17	2.77556e-17	2.77556e-17	2.77556e-17	2.77556e-17	2.77556e-17	0.0473206	2.18261	1.13704	2.04925	2.12958	0	-3.46864	0.047776	1
LOC101747645	34.7293	101.608	107.889	37.5376	55.4206	10.5711	32.5163	5.69376	29.1392	4.15434	42.8901	38.6194	1.18073	0.0484594	1
LOC121109149	8.40646	13.322	9.6903	41.7101	8.58447	10.7863	21.986	10.1327	150.421	8.26942	33.3725	14.3134	-1.36533	0.0486563	1
LOC112531991	3.75507	0.0591735	3.88346	13.9949	1.11082	0	1.17034	2.13851	0.0136998	0.0033595	0.00872402	0	2.51503	0.0488366	1
LOC107049796	28.1556	14.5456	63.1715	52.0068	88.247	12.1608	95.4682	84.1953	24.8811	40.136	137.533	148.924	-1.03798	0.0495546	1
ACR	18.7284	20.057	17.4453	28.337	112.626	55.639	16.9752	22.1104	37.8387	2.09499	10.8216	20.5283	1.19038	0.049864	1

## Sheet: Table S5
Supplementary Table 5. Top 10–15 GO terms of DEGS between CA25 group and CON group
index	GO_fuction	GO.ID	GO_term	Annotated	Significant	pvalue	qvalue	ann.genes	UpGenes	UpGeneNum	DownGenes	DownGeneNum
1	biological_process	GO:0023052	signaling	6166	105	6.2e-05	0.110457	ADRA2BL2|ATP6V0A4|BCAN|BEGAIN|C1orf186|CACNG2|CALCR|CCLI7|CHAC1|CHIR-B3|CHIR-B4|CNTN6|CRABP2|CYP1B1|DBH|DLGAP3|EFNA2|ELOVL4|EPHA10|FAM3B|FGF19|FGF4|FGFBP1|G0S2|GABRG3|GATA5|GDF6|GJB6|GLRA2|GNG13|GPR25|GPR27|GRB7|GRIN2B|GRIN2C|GRM3|GRM4|GUCY2D|IGFBP1|IL1R2|INHBA|KCNMB4|LAMA2|LEFTY1|LOC100857333|LOC100857744|LOC101749216|LOC101749734|LOC101750889|LOC107050037|LOC107050438|LOC107050473|LOC107050503|…	ADRA2BL2|BCAN|BEGAIN|C1orf186|CACNG2|CHAC1|CHIR-B3|CHIR-B4|CNTN6|DBH|ELOVL4|FGF19|FGF4|GABRG3|GJB6|GLRA2|GPR25|GRB7|GRIN2C|GRM3|GUCY2D|IGFBP1|IL1R2|LOC100857333|LOC101749734|LOC101750889|LOC107050037|LOC107050473|LOC107050503|LOC107053324|LOC107053924|LOC112530123|LOC112531135|LOC112533425|LOC112533522|LOC121106832|LOC121106956|LOC121107125|LOC121107304|LOC121107477|LOC121107631|LOC121107892|LOC1…	58	ATP6V0A4|CALCR|CCLI7|CRABP2|CYP1B1|DLGAP3|EFNA2|EPHA10|FAM3B|FGFBP1|G0S2|GATA5|GDF6|GNG13|GPR27|GRIN2B|GRM4|INHBA|KCNMB4|LAMA2|LEFTY1|LOC100857744|LOC101749216|LOC107050438|LOC107052553|LOC107054855|LOC112533043|LOC112533553|LOC121107472|LOC121111459|LOC121113231|LOC121113237|LOC124417409|LOC124417667|LRIT3|LRRC18|LRRC66|NEUROD1|NR5A1|OR51M1|PAX2|PAX6|PLEK2|RORBL|SLC39A12|SYT13|TNR	47
2	biological_process	GO:0007154	cell communication	6219	104	0.00017	0.110457	ADRA2BL2|ATP6V0A4|BCAN|BEGAIN|C1orf186|CACNG2|CALCR|CCLI7|CHAC1|CHIR-B3|CHIR-B4|CNTN6|CRABP2|CYP1B1|DBH|EFNA2|ELOVL4|EPHA10|FAM3B|FGF19|FGF4|FGFBP1|G0S2|GABRG3|GATA5|GDF6|GJB6|GLRA2|GNG13|GPR25|GPR27|GRB7|GRIN2B|GRIN2C|GRM3|GRM4|GUCY2D|IGFBP1|IL1R2|INHBA|KCNMB4|LAMA2|LEFTY1|LOC100857333|LOC100857744|LOC101749216|LOC101749734|LOC101750889|LOC107050037|LOC107050438|LOC107050473|LOC107050503|LOC1070…	ADRA2BL2|BCAN|BEGAIN|C1orf186|CACNG2|CHAC1|CHIR-B3|CHIR-B4|CNTN6|DBH|ELOVL4|FGF19|FGF4|GABRG3|GJB6|GLRA2|GPR25|GRB7|GRIN2C|GRM3|GUCY2D|IGFBP1|IL1R2|LOC100857333|LOC101749734|LOC101750889|LOC107050037|LOC107050473|LOC107050503|LOC107053324|LOC107053924|LOC112530123|LOC112531135|LOC112533425|LOC112533522|LOC121106832|LOC121106956|LOC121107125|LOC121107304|LOC121107477|LOC121107631|LOC121107892|LOC1…	58	ATP6V0A4|CALCR|CCLI7|CRABP2|CYP1B1|EFNA2|EPHA10|FAM3B|FGFBP1|G0S2|GATA5|GDF6|GNG13|GPR27|GRIN2B|GRM4|INHBA|KCNMB4|LAMA2|LEFTY1|LOC100857744|LOC101749216|LOC107050438|LOC107052553|LOC107054855|LOC112533043|LOC112533553|LOC121107472|LOC121111459|LOC121113231|LOC121113237|LOC124417409|LOC124417667|LRIT3|LRRC18|LRRC66|NEUROD1|NR5A1|OR51M1|PAX2|PAX6|PLEK2|RORBL|SLC39A12|SYT13|TNR	46
3	biological_process	GO:0007165	signal transduction	5538	91	0.00144	0.200203	ADRA2BL2|BEGAIN|C1orf186|CACNG2|CALCR|CCLI7|CHAC1|CHIR-B3|CHIR-B4|CNTN6|CRABP2|CYP1B1|DBH|EFNA2|ELOVL4|EPHA10|FAM3B|FGF19|FGF4|FGFBP1|G0S2|GABRG3|GATA5|GDF6|GLRA2|GNG13|GPR25|GPR27|GRB7|GRIN2B|GRIN2C|GRM3|GRM4|GUCY2D|IGFBP1|IL1R2|INHBA|LEFTY1|LOC100857333|LOC100857744|LOC101749216|LOC101749734|LOC101750889|LOC107050037|LOC107050438|LOC107050473|LOC107050503|LOC107052553|LOC107053324|LOC107053924|…	ADRA2BL2|BEGAIN|C1orf186|CACNG2|CHAC1|CHIR-B3|CHIR-B4|CNTN6|DBH|ELOVL4|FGF19|FGF4|GABRG3|GLRA2|GPR25|GRB7|GRIN2C|GRM3|GUCY2D|IGFBP1|IL1R2|LOC100857333|LOC101749734|LOC101750889|LOC107050037|LOC107050473|LOC107050503|LOC107053324|LOC107053924|LOC112530123|LOC112531135|LOC112533522|LOC121106832|LOC121106956|LOC121107125|LOC121107304|LOC121107631|LOC121107892|LOC121110044|LOC121110054|LOC121113234|M…	51	CALCR|CCLI7|CRABP2|CYP1B1|EFNA2|EPHA10|FAM3B|FGFBP1|G0S2|GATA5|GDF6|GNG13|GPR27|GRIN2B|GRM4|INHBA|LEFTY1|LOC100857744|LOC101749216|LOC107050438|LOC107052553|LOC107054855|LOC112533043|LOC112533553|LOC121111459|LOC121113231|LOC121113237|LOC124417409|LOC124417667|LRIT3|LRRC18|LRRC66|NEUROD1|NR5A1|OR51M1|PAX2|PAX6|PLEK2|RORBL|SLC39A12	40
4	biological_process	GO:0007166	cell surface receptor signaling pathway	3057	60	0.0002	0.110457	BEGAIN|C1orf186|CACNG2|CCLI7|CHAC1|CHIR-B3|CHIR-B4|CNTN6|DBH|EFNA2|EPHA10|FGF19|FGF4|FGFBP1|G0S2|GATA5|GDF6|GLRA2|GPR25|GRB7|GRIN2B|GRIN2C|GRM3|GRM4|IGFBP1|IL1R2|INHBA|LEFTY1|LOC100857333|LOC100857744|LOC101749734|LOC101750889|LOC107050037|LOC107050438|LOC107050473|LOC107050503|LOC107052553|LOC107053324|LOC107053924|LOC107054855|LOC112530123|LOC112531135|LOC112533043|LOC112533522|LOC112533553|LOC…	BEGAIN|C1orf186|CACNG2|CHAC1|CHIR-B3|CHIR-B4|CNTN6|DBH|FGF19|FGF4|GLRA2|GPR25|GRB7|GRIN2C|GRM3|IGFBP1|IL1R2|LOC100857333|LOC101749734|LOC101750889|LOC107050037|LOC107050473|LOC107050503|LOC107053324|LOC107053924|LOC112530123|LOC112531135|LOC112533522|LOC121106956|LOC121107125|LOC121107892|LOC121113234|MMP9|RBPJ|SPOCK3	35	CCLI7|EFNA2|EPHA10|FGFBP1|G0S2|GATA5|GDF6|GRIN2B|GRM4|INHBA|LEFTY1|LOC100857744|LOC107050438|LOC107052553|LOC107054855|LOC112533043|LOC112533553|LOC121113231|LOC121113237|LOC124417409|LOC124417667|LRIT3|LRRC66|NEUROD1|PAX6	25
5	biological_process	GO:0007267	cell-cell signaling	2002	43	0.00035	0.123712	ADRA2BL2|ATP6V0A4|BCAN|BEGAIN|CACNG2|CCLI7|DBH|EFNA2|FAM3B|FGF4|FGFBP1|GJB6|GLRA2|GPR27|GRIN2B|GRIN2C|GRM3|GRM4|IGFBP1|INHBA|KCNMB4|LAMA2|LOC101749216|LOC107052553|LOC107053924|LOC107054855|LOC112533043|LOC112533425|LOC121107472|LOC121107477|LOC121111459|MMP9|NEUROD1|NR5A1|PAX6|RAB3C|RBPJ|SLC12A5|SLC4A10|SPOCK3|SYT13|TNR|TRPV6	ADRA2BL2|BCAN|BEGAIN|CACNG2|DBH|FGF4|GJB6|GLRA2|GRIN2C|GRM3|IGFBP1|LOC107053924|LOC112533425|LOC121107477|MMP9|RAB3C|RBPJ|SLC12A5|SLC4A10|SPOCK3|TRPV6	21	ATP6V0A4|CCLI7|EFNA2|FAM3B|FGFBP1|GPR27|GRIN2B|GRM4|INHBA|KCNMB4|LAMA2|LOC101749216|LOC107052553|LOC107054855|LOC112533043|LOC121107472|LOC121111459|NEUROD1|NR5A1|PAX6|SYT13|TNR	22
6	biological_process	GO:0019932	second-messenger-mediated signaling	475	16	0.0004	0.123712	ADRA2BL2|CALCR|GPR25|GRIN2B|GRIN2C|GUCY2D|LOC101749216|LOC107053324|LOC107054855|LOC112533522|LOC121113231|LOC121113234|LOC121113237|NEUROD1|NR5A1|PCK1	ADRA2BL2|GPR25|GRIN2C|GUCY2D|LOC107053324|LOC112533522|LOC121113234|PCK1	8	CALCR|GRIN2B|LOC101749216|LOC107054855|LOC121113231|LOC121113237|NEUROD1|NR5A1	8
7	biological_process	GO:0038065	collagen-activated signaling pathway	88	9	1.8e-06	0.00695879	CHIR-B3|CHIR-B4|LOC107050037|LOC107050438|LOC107050473|LOC107050503|LOC112531135|LOC112533553|LOC121107892	CHIR-B3|CHIR-B4|LOC107050037|LOC107050473|LOC107050503|LOC112531135|LOC121107892	7	LOC107050438|LOC112533553	2
8	biological_process	GO:0035270	endocrine system development	195	9	0.00091	0.150179	CYP1B1|LOC107052553|LOC107054855|NEUROD1|NR5A1|PAX2|PAX6|PNMT|RBPJ	PNMT|RBPJ	2	CYP1B1|LOC107052553|LOC107054855|NEUROD1|NR5A1|PAX2|PAX6	7
9	biological_process	GO:1901655	cellular response to ketone	150	8	0.00069	0.150179	CYP1B1|GJB6|GRIN2B|LOC107052553|LOC107054855|PAX6|PCK1|PNMT	GJB6|PCK1|PNMT	3	CYP1B1|GRIN2B|LOC107052553|LOC107054855|PAX6	5
10	biological_process	GO:0097327	response to antineoplastic agent	156	8	0.00089	0.150179	CYP1B1|GJB6|GRIN2B|HCN1|LOC107052553|LOC107054855|PCK1|PNMT	GJB6|HCN1|PCK1|PNMT	4	CYP1B1|GRIN2B|LOC107052553|LOC107054855	4
11	biological_process	GO:0071385	cellular response to glucocorticoid stimulus	93	7	0.00019	0.110457	CYP1B1|GJB6|GRIN2B|LOC107052553|LOC107054855|PCK1|PNMT	GJB6|PCK1|PNMT	3	CYP1B1|GRIN2B|LOC107052553|LOC107054855	4
12	biological_process	GO:0071384	cellular response to corticosteroid stimulus	99	7	0.00027	0.123712	CYP1B1|GJB6|GRIN2B|LOC107052553|LOC107054855|PCK1|PNMT	GJB6|PCK1|PNMT	3	CYP1B1|GRIN2B|LOC107052553|LOC107054855	4
13	biological_process	GO:0007215	glutamate receptor signaling pathway	123	7	0.00101	0.150179	CACNG2|GRIN2B|GRIN2C|GRM3|GRM4|LOC107054855|LOC112533043	CACNG2|GRIN2C|GRM3	3	GRIN2B|GRM4|LOC107054855|LOC112533043	4
14	biological_process	GO:0010737	protein kinase A signaling	65	6	0.00018	0.110457	CALCR|GRIN2B|LOC121107304|LOC121107631|LOC121110054|SPHKAP	LOC121107304|LOC121107631|LOC121110054|SPHKAP	4	CALCR|GRIN2B	2
15	biological_process	GO:0071548	response to dexamethasone	85	6	0.00076	0.150179	CYP1B1|GJB6|LOC107052553|LOC107054855|PCK1|PNMT	GJB6|PCK1|PNMT	3	CYP1B1|LOC107052553|LOC107054855	3
1	molecular_function	GO:0038023	signaling receptor activity	1115	34	1.4e-06	0.000304252	ADRA2BL2|CALCR|CHIR-B3|CHIR-B4|ELOVL4|EPHA10|GABRG3|GLRA2|GPR25|GPR27|GRIN2B|GRIN2C|GRM3|GRM4|GUCY2D|IL1R2|LOC100857333|LOC101750889|LOC107050037|LOC107050438|LOC107050473|LOC107050503|LOC107053324|LOC112531135|LOC112532318|LOC112533043|LOC112533553|LOC121106956|LOC121107892|LOC121113231|LOC121113234|LOC121113237|NR5A1|OR51M1	ADRA2BL2|CHIR-B3|CHIR-B4|ELOVL4|GABRG3|GLRA2|GPR25|GRIN2C|GRM3|GUCY2D|IL1R2|LOC100857333|LOC101750889|LOC107050037|LOC107050473|LOC107050503|LOC107053324|LOC112531135|LOC121106956|LOC121107892|LOC121113234	21	CALCR|EPHA10|GPR27|GRIN2B|GRM4|LOC107050438|LOC112532318|LOC112533043|LOC112533553|LOC121113231|LOC121113237|NR5A1|OR51M1	13
2	molecular_function	GO:0060089	molecular transducer activity	1167	34	3.9e-06	0.00056504	ADRA2BL2|CALCR|CHIR-B3|CHIR-B4|ELOVL4|EPHA10|GABRG3|GLRA2|GPR25|GPR27|GRIN2B|GRIN2C|GRM3|GRM4|GUCY2D|IL1R2|LOC100857333|LOC101750889|LOC107050037|LOC107050438|LOC107050473|LOC107050503|LOC107053324|LOC112531135|LOC112532318|LOC112533043|LOC112533553|LOC121106956|LOC121107892|LOC121113231|LOC121113234|LOC121113237|NR5A1|OR51M1	ADRA2BL2|CHIR-B3|CHIR-B4|ELOVL4|GABRG3|GLRA2|GPR25|GRIN2C|GRM3|GUCY2D|IL1R2|LOC100857333|LOC101750889|LOC107050037|LOC107050473|LOC107050503|LOC107053324|LOC112531135|LOC121106956|LOC121107892|LOC121113234	21	CALCR|EPHA10|GPR27|GRIN2B|GRM4|LOC107050438|LOC112532318|LOC112533043|LOC112533553|LOC121113231|LOC121113237|NR5A1|OR51M1	13
3	molecular_function	GO:0004888	transmembrane signaling receptor activity	916	26	9.9e-05	0.0107575	ADRA2BL2|CALCR|CHIR-B3|CHIR-B4|ELOVL4|EPHA10|GABRG3|GPR25|GPR27|GRIN2B|GRIN2C|GRM3|GRM4|IL1R2|LOC100857333|LOC101750889|LOC107050037|LOC107050438|LOC107050473|LOC107050503|LOC112531135|LOC112533043|LOC112533553|LOC121106956|LOC121107892|OR51M1	ADRA2BL2|CHIR-B3|CHIR-B4|ELOVL4|GABRG3|GPR25|GRIN2C|GRM3|IL1R2|LOC100857333|LOC101750889|LOC107050037|LOC107050473|LOC107050503|LOC112531135|LOC121106956|LOC121107892	17	CALCR|EPHA10|GPR27|GRIN2B|GRM4|LOC107050438|LOC112533043|LOC112533553|OR51M1	9
4	molecular_function	GO:0038064	collagen receptor activity	81	9	8.8e-07	0.000304252	CHIR-B3|CHIR-B4|LOC107050037|LOC107050438|LOC107050473|LOC107050503|LOC112531135|LOC112533553|LOC121107892	CHIR-B3|CHIR-B4|LOC107050037|LOC107050473|LOC107050503|LOC112531135|LOC121107892	7	LOC107050438|LOC112533553	2
5	molecular_function	GO:0005125	cytokine activity	113	7	0.00061	0.044189	CCLI7|FAM3B|GDF6|INHBA|LEFTY1|LOC100857744|LOC107052553		0	CCLI7|FAM3B|GDF6|INHBA|LEFTY1|LOC100857744|LOC107052553	7
6	molecular_function	GO:0005518	collagen binding	102	6	0.00196	0.0851906	CHIR-B3|LOC107050438|LOC107050473|LOC112531135|LOC112533553|MMP9	CHIR-B3|LOC107050473|LOC112531135|MMP9	4	LOC107050438|LOC112533553	2
7	molecular_function	GO:0070001	aspartic-type peptidase activity	52	5	0.00052	0.044189	ASTL|LOC100857341|LOC112533522|LOC121113177|LOC124418403	LOC112533522|LOC121113177|LOC124418403	3	ASTL|LOC100857341	2
8	molecular_function	GO:0008066	glutamate receptor activity	62	5	0.00116	0.072027	GRIN2B|GRIN2C|GRM3|GRM4|LOC112533043	GRIN2C|GRM3	2	GRIN2B|GRM4|LOC112533043	3
9	molecular_function	GO:0042288	MHC class I protein binding	48	4	0.00325	0.106178	LOC107053324|LOC121113231|LOC121113234|LOC121113237	LOC107053324|LOC121113234	2	LOC121113231|LOC121113237	2
10	molecular_function	GO:0004190	aspartic-type endopeptidase activity	51	4	0.00405	0.117354	LOC100857341|LOC112533522|LOC121113177|LOC124418403	LOC112533522|LOC121113177|LOC124418403	3	LOC100857341	1
11	molecular_function	GO:0016595	glutamate binding	24	3	0.00342	0.106178	GLRA2|GRIN2B|GRM3	GLRA2|GRM3	2	GRIN2B	1
12	molecular_function	GO:0004972	NMDA glutamate receptor activity	5	2	0.00159	0.0767874	GRIN2B|GRIN2C	GRIN2C	1	GRIN2B	1
13	molecular_function	GO:0015057	thrombin-activated receptor activity	5	2	0.00159	0.0767874	LOC100857333|LOC101750889	LOC100857333|LOC101750889	2		0
14	molecular_function	GO:0001640	adenylate cyclase inhibiting G protein-coupled glutamate receptor activity	7	2	0.00328	0.106178	GRM3|GRM4	GRM3	1	GRM4	1
15	molecular_function	GO:0009922	fatty acid elongase activity	7	2	0.00328	0.106178	ELOVL3|ELOVL4	ELOVL4	1	ELOVL3	1
1	cellular_component	GO:0071944	cell periphery	4678	91	1.9e-06	0.00046265	ADRA2BL2|ART7B|ASTL|ATP6V0A4|BTN3A3L1|C14orf180|C1orf186|CA4|CACNG2|CADM2|CALCR|CDHR5|CHIR-B3|CLCA1|CLDN16|CNTN6|DLGAP3|DPP10|EFNA2|EPHA10|FLVCR2|GABRE|GABRG3|GJB5|GJB6|GLRA2|GNG13|GPR25|GPR27|GRID1|GRIN2B|GRIN2C|GRM3|GRM4|GUCY2D|HCN1|IL1R2|KCNMB4|KIF17|LAMA2|LAPTM4B|LOC100857333|LOC101749734|LOC101750889|LOC101751678|LOC107050438|LOC107050473|LOC107052553|LOC107053324|LOC107053924|LOC112530123|L…	ADRA2BL2|C14orf180|C1orf186|CA4|CACNG2|CADM2|CHIR-B3|CLDN16|CNTN6|GABRE|GABRG3|GJB6|GLRA2|GPR25|GRID1|GRIN2C|GRM3|GUCY2D|HCN1|IL1R2|LAPTM4B|LOC100857333|LOC101749734|LOC101750889|LOC107050473|LOC107053324|LOC107053924|LOC112530123|LOC112531135|LOC112532928|LOC112533425|LOC112533522|LOC121106832|LOC121106956|LOC121107477|LOC121110044|LOC121113234|LRFN2|PLCH1|RASAL1|SGCG|SGIP1|SLC12A5|SLC4A10|SLITR…	49	ART7B|ASTL|ATP6V0A4|BTN3A3L1|CALCR|CDHR5|CLCA1|DLGAP3|DPP10|EFNA2|EPHA10|FLVCR2|GJB5|GNG13|GPR27|GRIN2B|GRM4|KCNMB4|KIF17|LAMA2|LOC101751678|LOC107050438|LOC107052553|LOC112533043|LOC112533553|LOC121107472|LOC121109081|LOC121113231|LOC121113237|LOC124417409|LOC124417667|MDGA2|OR51M1|PKP3|PLA2G3|PLEK2|SLC16A8|SLC39A12|SLC6A12|SLC6A7|SYT13|VSIG1	42
2	cellular_component	GO:0005886	plasma membrane	4428	88	1.3e-06	0.00046265	ADRA2BL2|ART7B|ASTL|ATP6V0A4|BTN3A3L1|C14orf180|C1orf186|CA4|CACNG2|CADM2|CALCR|CDHR5|CHIR-B3|CLCA1|CLDN16|CNTN6|DLGAP3|DPP10|EFNA2|EPHA10|FLVCR2|GABRE|GABRG3|GJB5|GJB6|GLRA2|GNG13|GPR25|GPR27|GRID1|GRIN2B|GRIN2C|GRM3|GRM4|GUCY2D|HCN1|IL1R2|KCNMB4|KIF17|LAMA2|LAPTM4B|LOC100857333|LOC101749734|LOC101750889|LOC101751678|LOC107050438|LOC107050473|LOC107052553|LOC107053324|LOC107053924|LOC112530123|L…	ADRA2BL2|C14orf180|C1orf186|CA4|CACNG2|CADM2|CHIR-B3|CLDN16|CNTN6|GABRE|GABRG3|GJB6|GLRA2|GPR25|GRID1|GRIN2C|GRM3|GUCY2D|HCN1|IL1R2|LAPTM4B|LOC100857333|LOC101749734|LOC101750889|LOC107050473|LOC107053324|LOC107053924|LOC112530123|LOC112531135|LOC112532928|LOC112533425|LOC112533522|LOC121106956|LOC121110044|LOC121113234|LRFN2|PLCH1|RASAL1|SGCG|SGIP1|SLC12A5|SLC4A10|SLITRK4|SPTBN5|TMEM117|TPBG|TRP…	47	ART7B|ASTL|ATP6V0A4|BTN3A3L1|CALCR|CDHR5|CLCA1|DLGAP3|DPP10|EFNA2|EPHA10|FLVCR2|GJB5|GNG13|GPR27|GRIN2B|GRM4|KCNMB4|KIF17|LAMA2|LOC101751678|LOC107050438|LOC107052553|LOC112533043|LOC112533553|LOC121109081|LOC121113231|LOC121113237|LOC124417409|LOC124417667|MDGA2|OR51M1|PKP3|PLA2G3|PLEK2|SLC16A8|SLC39A12|SLC6A12|SLC6A7|SYT13|VSIG1	41
3	cellular_component	GO:0044425	membrane part	4479	79	0.00061	0.029707	ADRA2BL2|ART7B|ATP6V0A4|BCAN|BTN3A3L1|CA4|CACNG2|CADM2|CALCR|CDHR5|CHIR-B3|CLCA1|CLDN16|CNTN6|CYP1B1|DPP10|EEF1A2|ELOVL3|ELOVL4|EPHA10|GABRE|GABRG3|GJB6|GLRA2|GNG13|GRID1|GRIN2B|GRIN2C|GRM3|GRM4|GUCY2D|HCN1|KCNMB4|KIF17|LOC100857333|LOC101749734|LOC101750889|LOC107050438|LOC107050473|LOC107052553|LOC107053324|LOC107053924|LOC107055605|LOC112530123|LOC112531135|LOC112532318|LOC112532928|LOC1125330…	ADRA2BL2|BCAN|CA4|CACNG2|CADM2|CHIR-B3|CLDN16|CNTN6|ELOVL4|GABRE|GABRG3|GJB6|GLRA2|GRID1|GRIN2C|GRM3|GUCY2D|HCN1|LOC100857333|LOC101749734|LOC101750889|LOC107050473|LOC107053324|LOC107053924|LOC112530123|LOC112531135|LOC112532928|LOC112533425|LOC112533522|LOC121106956|LOC121110044|LOC121113234|RASAL1|SGCG|SGIP1|SLC12A5|SLC4A10|SLITRK4|SPTBN5|TPBG|TRPV6	41	ART7B|ATP6V0A4|BTN3A3L1|CALCR|CDHR5|CLCA1|CYP1B1|DPP10|EEF1A2|ELOVL3|EPHA10|GNG13|GRIN2B|GRM4|KCNMB4|KIF17|LOC107050438|LOC107052553|LOC107055605|LOC112532318|LOC112533043|LOC112533553|LOC121108470|LOC121109081|LOC121111459|LOC121113231|LOC121113237|LOC124417409|LOC124417667|PLEK2|SLC16A8|SLC39A12|SLC6A12|SLC6A7|SYT13|TMED6|TNR|VSIG1	38
4	cellular_component	GO:0044459	plasma membrane part	2748	59	2.2e-05	0.0026785	ADRA2BL2|ATP6V0A4|CA4|CACNG2|CADM2|CALCR|CDHR5|CHIR-B3|CLCA1|CNTN6|DPP10|GABRE|GABRG3|GJB6|GLRA2|GNG13|GRID1|GRIN2B|GRIN2C|GRM3|GRM4|GUCY2D|HCN1|KCNMB4|LOC100857333|LOC101749734|LOC101750889|LOC107050438|LOC107050473|LOC107052553|LOC107053324|LOC107053924|LOC112530123|LOC112531135|LOC112532928|LOC112533043|LOC112533425|LOC112533553|LOC121106956|LOC121110044|LOC121113231|LOC121113234|LOC121113237|…	ADRA2BL2|CA4|CACNG2|CADM2|CHIR-B3|CNTN6|GABRE|GABRG3|GJB6|GLRA2|GRID1|GRIN2C|GRM3|GUCY2D|HCN1|LOC100857333|LOC101749734|LOC101750889|LOC107050473|LOC107053324|LOC107053924|LOC112530123|LOC112531135|LOC112532928|LOC112533425|LOC121106956|LOC121110044|LOC121113234|RASAL1|SGCG|SGIP1|SLC12A5|SLC4A10|SPTBN5|TPBG|TRPV6	36	ATP6V0A4|CALCR|CDHR5|CLCA1|DPP10|GNG13|GRIN2B|GRM4|KCNMB4|LOC107050438|LOC107052553|LOC112533043|LOC112533553|LOC121113231|LOC121113237|LOC124417667|PLEK2|SLC16A8|SLC39A12|SLC6A12|SLC6A7|SYT13|VSIG1	23
5	cellular_component	GO:0031224	intrinsic component of membrane	2735	57	7.9e-05	0.00641217	ADRA2BL2|ART7B|ATP6V0A4|BCAN|CA4|CACNG2|CADM2|CALCR|CDHR5|CHIR-B3|CLCA1|CLDN16|CNTN6|DPP10|ELOVL3|ELOVL4|EPHA10|GLRA2|GRIN2B|GRIN2C|GRM3|GRM4|GUCY2D|HCN1|KCNMB4|LOC100857333|LOC101750889|LOC107050438|LOC107050473|LOC107052553|LOC107053324|LOC112531135|LOC112532318|LOC112532928|LOC112533043|LOC112533425|LOC112533522|LOC112533553|LOC121106956|LOC121109081|LOC121113231|LOC121113234|LOC121113237|LOC1…	ADRA2BL2|BCAN|CA4|CACNG2|CADM2|CHIR-B3|CLDN16|CNTN6|ELOVL4|GLRA2|GRIN2C|GRM3|GUCY2D|HCN1|LOC100857333|LOC101750889|LOC107050473|LOC107053324|LOC112531135|LOC112532928|LOC112533425|LOC112533522|LOC121106956|LOC121113234|RASAL1|SGCG|SLC12A5|SLC4A10|SLITRK4|TPBG|TRPV6	31	ART7B|ATP6V0A4|CALCR|CDHR5|CLCA1|DPP10|ELOVL3|EPHA10|GRIN2B|GRM4|KCNMB4|LOC107050438|LOC107052553|LOC112532318|LOC112533043|LOC112533553|LOC121109081|LOC121113231|LOC121113237|LOC124417667|SLC16A8|SLC39A12|SLC6A12|SLC6A7|SYT13|TMED6	26
6	cellular_component	GO:0031226	intrinsic component of plasma membrane	1701	44	4e-06	0.000649333	ADRA2BL2|CA4|CACNG2|CADM2|CALCR|CDHR5|CHIR-B3|CLCA1|CNTN6|DPP10|GLRA2|GRIN2B|GRIN2C|GRM3|GRM4|GUCY2D|HCN1|KCNMB4|LOC100857333|LOC101750889|LOC107050438|LOC107050473|LOC107052553|LOC107053324|LOC112531135|LOC112532928|LOC112533043|LOC112533425|LOC112533553|LOC121106956|LOC121113231|LOC121113234|LOC121113237|LOC124417667|RASAL1|SGCG|SLC16A8|SLC39A12|SLC4A10|SLC6A12|SLC6A7|SYT13|TPBG|TRPV6	ADRA2BL2|CA4|CACNG2|CADM2|CHIR-B3|CNTN6|GLRA2|GRIN2C|GRM3|GUCY2D|HCN1|LOC100857333|LOC101750889|LOC107050473|LOC107053324|LOC112531135|LOC112532928|LOC112533425|LOC121106956|LOC121113234|RASAL1|SGCG|SLC4A10|TPBG|TRPV6	25	CALCR|CDHR5|CLCA1|DPP10|GRIN2B|GRM4|KCNMB4|LOC107050438|LOC107052553|LOC112533043|LOC112533553|LOC121113231|LOC121113237|LOC124417667|SLC16A8|SLC39A12|SLC6A12|SLC6A7|SYT13	19
7	cellular_component	GO:0005887	integral component of plasma membrane	1634	40	4.4e-05	0.0042856	ADRA2BL2|CACNG2|CADM2|CALCR|CDHR5|CHIR-B3|CLCA1|DPP10|GLRA2|GRIN2B|GRIN2C|GRM3|GRM4|GUCY2D|HCN1|KCNMB4|LOC100857333|LOC101750889|LOC107050438|LOC107050473|LOC107052553|LOC107053324|LOC112531135|LOC112533043|LOC112533425|LOC112533553|LOC121106956|LOC121113231|LOC121113234|LOC121113237|LOC124417667|SGCG|SLC16A8|SLC39A12|SLC4A10|SLC6A12|SLC6A7|SYT13|TPBG|TRPV6	ADRA2BL2|CACNG2|CADM2|CHIR-B3|GLRA2|GRIN2C|GRM3|GUCY2D|HCN1|LOC100857333|LOC101750889|LOC107050473|LOC107053324|LOC112531135|LOC112533425|LOC121106956|LOC121113234|SGCG|SLC4A10|TPBG|TRPV6	21	CALCR|CDHR5|CLCA1|DPP10|GRIN2B|GRM4|KCNMB4|LOC107050438|LOC107052553|LOC112533043|LOC112533553|LOC121113231|LOC121113237|LOC124417667|SLC16A8|SLC39A12|SLC6A12|SLC6A7|SYT13	19
8	cellular_component	GO:0098797	plasma membrane protein complex	588	19	0.00021	0.0127837	CACNG2|CALCR|DPP10|GJB6|GNG13|GRIN2B|GRIN2C|GRM3|HCN1|KCNMB4|LOC107052553|LOC107053324|LOC112533043|LOC121110044|LOC121113231|LOC121113234|LOC121113237|SGCG|SGIP1	CACNG2|GJB6|GRIN2C|GRM3|HCN1|LOC107053324|LOC121110044|LOC121113234|SGCG|SGIP1	10	CALCR|DPP10|GNG13|GRIN2B|KCNMB4|LOC107052553|LOC112533043|LOC121113231|LOC121113237	9
9	cellular_component	GO:0098802	plasma membrane receptor complex	238	11	0.00026	0.0140689	CACNG2|CALCR|GRIN2B|GRIN2C|GRM3|LOC107052553|LOC107053324|LOC112533043|LOC121113231|LOC121113234|LOC121113237	CACNG2|GRIN2C|GRM3|LOC107053324|LOC121113234	5	CALCR|GRIN2B|LOC107052553|LOC112533043|LOC121113231|LOC121113237	6
10	cellular_component	GO:0031225	anchored component of membrane	65	6	0.00019	0.0127837	ART7B|BCAN|CA4|CNTN6|LOC112532928|LOC121109081	BCAN|CA4|CNTN6|LOC112532928	4	ART7B|LOC121109081	2

## Sheet: Table S6 
Supplementary Table 6. Top 10–15 GO terms of DEGS between CA100 group and CON group
index	GO_fuction	GO.ID	GO_term	Annotated	Significant	pvalue	qvalue	ann.genes	UpGenes	UpGeneNum	DownGenes	DownGeneNum
1	biological_process	GO:0042493	response to drug	1410	119	0.00042	0.200163	A2M|ACE|ACOD1|ADCY1|ADIRF|ALDH1A3|AOC1|AQP7|AREG|ARNTL|AVR2|BG1|BG8|BGLAP|BTN3A3L2|CA2|CACNA1B|CACNA1G|CCND1|CDKN2B|CERS1|CHEK1|CHRM3|CLDN5|CLN8|DBH|DNTT|EPHA5|ETNPPL|EXFABP|FABP1|FABP3|FABP4|FGA|FLT1|FN1|GABRG3|GATA6|GHSR|GJA3|GJB6|GLRA2|GLRA4|GPR37|GRIN2B|GSTA3|HMGCS2|IGF1|IL1R1|INHBA|J6367_mgp01|KCNQ2|LCN15|LCT|LIPC|LOC100857609|LOC101748427|LOC101749216|LOC107052126|LOC107054855|LOC107057287|…	A2M|ACE|ACOD1|ALDH1A3|AOC1|ARNTL|CA2|CACNA1G|CERS1|CHRM3|CLDN5|CLN8|DBH|DNTT|EPHA5|ETNPPL|EXFABP|FABP4|FGA|FLT1|FN1|GABRG3|GJA3|GJB6|GLRA2|GPR37|GSTA3|IGF1|IL1R1|LCN15|LOC100857609|LOC101748427|LOC107057287|LOC112531728|LOC121106667|LOC121107328|LOC121108717|LOC124417166|LOC124418090|LOC427353|LOX|LPL|LY6CLEL|LYN|MHCY2B7|MMP9|MYLK|NPAS2|NTSR1|P2RY12|PGR|PPM1E|PSAP|PSEN1|RGS7|RHAG|RP11-400G3.5|RYR…	74	ADCY1|ADIRF|AQP7|AREG|AVR2|BG1|BG8|BGLAP|BTN3A3L2|CACNA1B|CCND1|CDKN2B|CHEK1|FABP1|FABP3|GATA6|GHSR|GLRA4|GRIN2B|HMGCS2|INHBA|J6367_mgp01|KCNQ2|LCT|LIPC|LOC101749216|LOC107052126|LOC107054855|LOC121106597|LOC121106920|LOC121108249|LOC417386|LOC770271|MT4|NPPC|PAX2|PAX6|PITX3|PPP1R1B|PYCR1|RAB6A|RGS8|SAMD14|SLC6A20|SRR	45
2	biological_process	GO:0007155	cell adhesion	1270	118	7.2e-06	0.0351164	ABL2|ADAM8|ADGRV1|ANXA1|APOA4|ASTL|B3GALT5|BGLAP|BNC1|BST1|CD248|CD5|CD59|CD6|CD72|CD72L1|CD88|CD9|CDH15|CDH5|CDHR5|CDKN2B|CLDN5|CNTN1|CNTNAP2|COL17A1|COL8A2|CXCL13|CXCL13L2|DDR2|DISC1|DLX1|DSP|EPHA5|FBLN2|FGA|FGG|FN1|GATA3|GCNT2|GYPC|HPSE2|IGF1|IHH|LEF1|LGR5|LGR6|LIMCH1|LOC100857191|LOC100857333|LOC101748440|LOC101750889|LOC101751168|LOC101751371|LOC107050770|LOC107053391|LOC107054397|LOC1070544…	ADAM8|ADGRV1|ANXA1|B3GALT5|BNC1|BST1|CD248|CD59|CD88|CD9|CDH5|CLDN5|CNTN1|CNTNAP2|COL17A1|DISC1|DSP|EPHA5|FBLN2|FGA|FGG|FN1|GCNT2|GYPC|IGF1|LGR5|LGR6|LIMCH1|LOC100857333|LOC101750889|LOC101751168|LOC101751371|LOC107050770|LOC107053391|LOC107054397|LOC107054460|LOC107054467|LOC107056139|LOC107056913|LOC112532928|LOC112533425|LOC121106678|LOC121106708|LOC121108717|LOC121108968|LOC121110429|LOC12111…	73	ABL2|APOA4|ASTL|BGLAP|CD5|CD6|CD72|CD72L1|CDH15|CDHR5|CDKN2B|COL8A2|CXCL13|CXCL13L2|DDR2|DLX1|GATA3|HPSE2|IHH|LEF1|LOC100857191|LOC101748440|LOC121111402|LOC121111662|LOC770271|LOXL4|MAD2L2|MEX3B|MYOC|NLGN3|NPY|OST4|PAX6|SELENOK|SERPINI1|SKAP1|SMAGP|TACSTD2|TBX18|TESC|TESPA1|TNR|WISP2|WNT4|WNT5A	45
3	biological_process	GO:0022610	biological adhesion	1280	118	1e-05	0.0351164	ABL2|ADAM8|ADGRV1|ANXA1|APOA4|ASTL|B3GALT5|BGLAP|BNC1|BST1|CD248|CD5|CD59|CD6|CD72|CD72L1|CD88|CD9|CDH15|CDH5|CDHR5|CDKN2B|CLDN5|CNTN1|CNTNAP2|COL17A1|COL8A2|CXCL13|CXCL13L2|DDR2|DISC1|DLX1|DSP|EPHA5|FBLN2|FGA|FGG|FN1|GATA3|GCNT2|GYPC|HPSE2|IGF1|IHH|LEF1|LGR5|LGR6|LIMCH1|LOC100857191|LOC100857333|LOC101748440|LOC101750889|LOC101751168|LOC101751371|LOC107050770|LOC107053391|LOC107054397|LOC1070544…	ADAM8|ADGRV1|ANXA1|B3GALT5|BNC1|BST1|CD248|CD59|CD88|CD9|CDH5|CLDN5|CNTN1|CNTNAP2|COL17A1|DISC1|DSP|EPHA5|FBLN2|FGA|FGG|FN1|GCNT2|GYPC|IGF1|LGR5|LGR6|LIMCH1|LOC100857333|LOC101750889|LOC101751168|LOC101751371|LOC107050770|LOC107053391|LOC107054397|LOC107054460|LOC107054467|LOC107056139|LOC107056913|LOC112532928|LOC112533425|LOC121106678|LOC121106708|LOC121108717|LOC121108968|LOC121110429|LOC12111…	73	ABL2|APOA4|ASTL|BGLAP|CD5|CD6|CD72|CD72L1|CDH15|CDHR5|CDKN2B|COL8A2|CXCL13|CXCL13L2|DDR2|DLX1|GATA3|HPSE2|IHH|LEF1|LOC100857191|LOC101748440|LOC121111402|LOC121111662|LOC770271|LOXL4|MAD2L2|MEX3B|MYOC|NLGN3|NPY|OST4|PAX6|SELENOK|SERPINI1|SKAP1|SMAGP|TACSTD2|TBX18|TESC|TESPA1|TNR|WISP2|WNT4|WNT5A	45
4	biological_process	GO:0033993	response to lipid	1194	103	0.0005	0.200163	A2M|ABL2|ACACB|ACE|ACOD1|AICDA|AKAP13|ANXA1|AQP3|AREG|ARNTL|BG1|BG8|BGLAP|BRINP2|BTN3A3L2|CA2|CACNA1B|CACNA1G|CCND1|CD6|CD88|CDKN2B|CXCL13|CXCL13L2|CYP24A1|DBH|DDX3X|EPHA5|EXFABP|FABP1|FABP3|FABP4|FGA|FGF23|FLT1|FN1|FZD10|GHSR|GJB6|GRIN2B|HMGCL|HMGCS2|HSD11B1A|IGF1|INHBA|INSIG1|KRT13|LBH|LCN15|LEF1|LIPC|LMO3|LOC100857191|LOC101748427|LOC107052126|LOC107054855|LOC112531260|LOC112531447|LOC11253279…	A2M|ACE|ACOD1|AKAP13|ANXA1|AQP3|ARNTL|CA2|CACNA1G|CD88|CYP24A1|DBH|DDX3X|EPHA5|EXFABP|FABP4|FGA|FGF23|FLT1|FN1|FZD10|GJB6|HSD11B1A|IGF1|INSIG1|KRT13|LBH|LCN15|LOC101748427|LOC112532794|LOC121107328|LOC121110769|LOC124417090|LOC124417166|LOX|LY86|LYN|MHCY2B7|MMP9|MMR1L4|MRC1|MSN|NTSR1|PGR|PIAS2|PLCD1|RP11-400G3.5|S100A12|SERPINB1|SLC18A2|SPON2|SSTR1|TEAD1|TGFBR3|TP53INP1|WNT3|XDH	57	ABL2|ACACB|AICDA|AREG|BG1|BG8|BGLAP|BRINP2|BTN3A3L2|CACNA1B|CCND1|CD6|CDKN2B|CXCL13|CXCL13L2|FABP1|FABP3|GHSR|GRIN2B|HMGCL|HMGCS2|INHBA|LEF1|LIPC|LMO3|LOC100857191|LOC107052126|LOC107054855|LOC112531260|LOC112531447|LOC121106886|LOC121106920|LOC121111402|LOC770271|MT4|NR1D1|PAX2|PAX6|PID1|PITX2|SAMD14|SRR|TESC|WNT4|WNT5A|WNT9A	46
5	biological_process	GO:0007186	G protein-coupled receptor signaling pathway	865	80	0.00028	0.172881	ADCY1|ADGRD1|ADGRV1|AGRP|AKAP12|AKAP13|ANXA1|AREG|ARHGEF4|BHLHA15|BRS3|CA2|CHRM3|CXCL13|CXCL13L2|CXCR7|DBH|DGKH|EDN2|ELOVL4|F2RL3|FZD10|GABRG3|GHSR|GIT2|GLRA2|GLRA4|GNG13|GPR15|GPR158|GPR37|GPR4|GRIK3|GRM2|GUCY1A2|HCRT|IQCF6|KCNQ2|LGR5|LGR6|LOC100857191|LOC100857333|LOC101750889|LOC107051602|LOC107053391|LOC107054855|LOC112531260|LOC121106667|LOC121107266|LOC121107636|LOC121108249|LOC121108968|LO…	ADGRD1|ADGRV1|AKAP12|AKAP13|ANXA1|BRS3|CA2|CHRM3|CXCR7|DBH|DGKH|EDN2|ELOVL4|F2RL3|FZD10|GABRG3|GIT2|GLRA2|GPR15|GPR158|GPR37|GRIK3|GUCY1A2|LGR5|LGR6|LOC100857333|LOC101750889|LOC107053391|LOC121106667|LOC121107266|LOC121107636|LOC121108968|LOC121110429|LOC121110605|LOC121113382|NTSR1|OPN4|P2RY12|PDE3B|PLCD1|PSAP|RGS7|SENP7|SORCS3|SSTR1|TAAR1|TMOD2|TSKU	48	ADCY1|AGRP|AREG|ARHGEF4|BHLHA15|CXCL13|CXCL13L2|GHSR|GLRA4|GNG13|GPR4|GRM2|HCRT|IQCF6|KCNQ2|LOC100857191|LOC107051602|LOC107054855|LOC112531260|LOC121108249|LOC422150|NMU|NPY|OPN2SW|OPNP|OPRD1|PDE6G|RGS16|RGS8|S1PR4|SAMD14|WNT5A	32
6	biological_process	GO:0098609	cell-cell adhesion	787	76	0.0001	0.130432	ABL2|ADAM8|ADGRV1|ANXA1|APOA4|B3GALT5|BNC1|CD248|CD5|CD59|CD6|CD88|CD9|CDH5|CDKN2B|CLDN5|CNTN1|COL8A2|CXCL13|CXCL13L2|DSP|EPHA5|FGA|FGG|GATA3|GCNT2|GYPC|IGF1|IHH|LEF1|LGR5|LGR6|LOC100857191|LOC100857333|LOC101748440|LOC101750889|LOC101751168|LOC101751371|LOC107050770|LOC107054460|LOC107054467|LOC107056139|LOC107056913|LOC112532928|LOC112533425|LOC121106678|LOC121106708|LOC121108717|LOC121108968|L…	ADAM8|ADGRV1|ANXA1|B3GALT5|BNC1|CD248|CD59|CD88|CD9|CDH5|CLDN5|CNTN1|DSP|EPHA5|FGA|FGG|GCNT2|GYPC|IGF1|LGR5|LGR6|LOC100857333|LOC101750889|LOC101751168|LOC101751371|LOC107050770|LOC107054460|LOC107054467|LOC107056139|LOC107056913|LOC112532928|LOC112533425|LOC121106678|LOC121106708|LOC121108717|LOC121108968|LOC121113411|LYN|MCAM|MHCY2B7|MSN|P2RY12|PCDHAC2|PDPN|PERPA|PODXL|PSEN1|S100A12|SLC4A1|TNFS…	51	ABL2|APOA4|CD5|CD6|CDKN2B|COL8A2|CXCL13|CXCL13L2|GATA3|IHH|LEF1|LOC100857191|LOC101748440|LOC121111402|MAD2L2|MEX3B|NLGN3|SELENOK|SMAGP|TACSTD2|TBX18|TESPA1|TNR|WNT4|WNT5A	25
7	biological_process	GO:0071396	cellular response to lipid	639	64	0.00013	0.130432	ABL2|ACE|ACOD1|AICDA|AKAP13|ANXA1|ARNTL|BGLAP|BRINP2|CACNA1G|CD6|CD88|CYP24A1|EPHA5|EXFABP|FGF23|FN1|FZD10|GHSR|GJB6|GRIN2B|HMGCS2|HSD11B1A|IGF1|INHBA|INSIG1|KRT13|LBH|LCN15|LEF1|LMO3|LOC101748427|LOC107054855|LOC112531260|LOC112531447|LOC112532794|LOC121106886|LOC121110769|LOC121111402|LOC124417090|LOC770271|LY86|LYN|MHCY2B7|MMP9|MMR1L4|MRC1|MSN|NR1D1|PAX2|PAX6|PGR|PIAS2|PID1|SAMD14|SPON2|SSTR1|…	ACE|ACOD1|AKAP13|ANXA1|ARNTL|CACNA1G|CD88|CYP24A1|EPHA5|EXFABP|FGF23|FN1|FZD10|GJB6|HSD11B1A|IGF1|INSIG1|KRT13|LBH|LCN15|LOC101748427|LOC112532794|LOC121110769|LOC124417090|LY86|LYN|MHCY2B7|MMP9|MMR1L4|MRC1|MSN|PGR|PIAS2|SPON2|SSTR1|TEAD1|TP53INP1|WNT3	38	ABL2|AICDA|BGLAP|BRINP2|CD6|GHSR|GRIN2B|HMGCS2|INHBA|LEF1|LMO3|LOC107054855|LOC112531260|LOC112531447|LOC121106886|LOC121111402|LOC770271|NR1D1|PAX2|PAX6|PID1|SAMD14|TESC|WNT4|WNT5A|WNT9A	26
8	biological_process	GO:0015711	organic anion transport	470	49	0.00032	0.172881	ACACB|ACE|ANO3|APOA4|ATP10B|AVR2|CA2|CETP|CLN8|EXFABP|FABP1|FABP3|FABP4|GRIN2B|GRM2|LCN15|LOC100858973|LOC107051602|LOC121107291|LOC121111474|LOC427353|MFSD2A|NPC2|NTSR1|PCTP|PLA2G10L|PLA2G5|PSAP|PSEN1|RHAG|SLC16A4|SLC16A5|SLC17A8|SLC1A2|SLC25A22|SLC25A24|SLC38A2|SLC38A7|SLC4A1|SLC4A10|SLC51AL|SLC6A12|SLC6A14|SLC6A20|SLC6A5|SLC7A5|THRSPB|TNFAIP8L3|TNFSF11	ACE|ANO3|ATP10B|CA2|CETP|CLN8|EXFABP|FABP4|LCN15|LOC121107291|LOC121111474|LOC427353|NTSR1|PCTP|PSAP|PSEN1|RHAG|SLC16A4|SLC17A8|SLC1A2|SLC25A22|SLC25A24|SLC38A2|SLC38A7|SLC4A1|SLC4A10|SLC6A12|SLC6A14|SLC6A5|SLC7A5|TNFAIP8L3|TNFSF11	32	ACACB|APOA4|AVR2|FABP1|FABP3|GRIN2B|GRM2|LOC100858973|LOC107051602|MFSD2A|NPC2|PLA2G10L|PLA2G5|SLC16A5|SLC51AL|SLC6A20|THRSPB	17
9	biological_process	GO:0045785	positive regulation of cell adhesion	422	46	0.00018	0.158024	ADAM8|ANXA1|CD5|CD59|CD6|CD88|CXCL13|CXCL13L2|DISC1|FBLN2|FGA|FGG|FN1|GATA3|GCNT2|IGF1|IHH|LEF1|LOC100857191|LOC101751168|LOC107053391|LOC107056139|LOC121106678|LOC121108717|LOC121113411|LOC770271|LYN|MEX3B|MHCY2B7|MYOC|NID1|NPY|NRP1|OST4|P2RY12|PDPN|PIK3R2|PODXL|SELENOK|SKAP1|SLC4A1|TBX18|TESPA1|TNFSF11|WNT4|WNT5A	ADAM8|ANXA1|CD59|CD88|DISC1|FBLN2|FGA|FGG|FN1|GCNT2|IGF1|LOC101751168|LOC107053391|LOC107056139|LOC121106678|LOC121108717|LOC121113411|LYN|MHCY2B7|NID1|NRP1|P2RY12|PDPN|PIK3R2|PODXL|SLC4A1|TNFSF11	27	CD5|CD6|CXCL13|CXCL13L2|GATA3|IHH|LEF1|LOC100857191|LOC770271|MEX3B|MYOC|NPY|OST4|SELENOK|SKAP1|TBX18|TESPA1|WNT4|WNT5A	19
10	biological_process	GO:0022409	positive regulation of cell-cell adhesion	250	32	9.6e-05	0.130432	ADAM8|ANXA1|CD5|CD59|CD6|CD88|CXCL13|CXCL13L2|FGA|FGG|GATA3|GCNT2|IGF1|IHH|LEF1|LOC100857191|LOC101751168|LOC107056139|LOC121106678|LOC121108717|LOC121113411|LYN|MEX3B|MHCY2B7|PDPN|PODXL|SELENOK|SLC4A1|TBX18|TESPA1|TNFSF11|WNT5A	ADAM8|ANXA1|CD59|CD88|FGA|FGG|GCNT2|IGF1|LOC101751168|LOC107056139|LOC121106678|LOC121108717|LOC121113411|LYN|MHCY2B7|PDPN|PODXL|SLC4A1|TNFSF11	19	CD5|CD6|CXCL13|CXCL13L2|GATA3|IHH|LEF1|LOC100857191|MEX3B|SELENOK|TBX18|TESPA1|WNT5A	13
11	biological_process	GO:0006959	humoral immune response	264	31	0.00057	0.200163	A2M|ACOD1|AVD|BST1|C6|CD59|CDT1|CXCL13|CXCL13L2|EIF4EBP3|F13A1|FGA|FLT1|GATA3|IGLL1|LOC100857191|LOC101748245|LOC112532291|LOC121110769|LOC768614|LOC776018|LY86|MHCY2B7|MNX1|MUC5L|NPY|PAX5|S100A12|SPON2|SUSD4|VEGFRKDRL	A2M|ACOD1|AVD|BST1|C6|CD59|F13A1|FGA|FLT1|LOC101748245|LOC112532291|LOC121110769|LY86|MHCY2B7|MUC5L|S100A12|SPON2|VEGFRKDRL	18	CDT1|CXCL13|CXCL13L2|EIF4EBP3|GATA3|IGLL1|LOC100857191|LOC768614|LOC776018|MNX1|NPY|PAX5|SUSD4	13
12	biological_process	GO:0070542	response to fatty acid	127	20	0.00012	0.130432	A2M|ACACB|CDKN2B|EXFABP|FABP3|FN1|HMGCL|HMGCS2|INSIG1|LCN15|LIPC|LOC100857191|LOC101748427|LOC107052126|LOC112531260|PAX6|PID1|PLCD1|SAMD14|TGFBR3	A2M|EXFABP|FN1|INSIG1|LCN15|LOC101748427|PLCD1|TGFBR3	8	ACACB|CDKN2B|FABP3|HMGCL|HMGCS2|LIPC|LOC100857191|LOC107052126|LOC112531260|PAX6|PID1|SAMD14	12
13	biological_process	GO:0071300	cellular response to retinoic acid	73	13	0.00055	0.200163	ABL2|BRINP2|FZD10|KRT13|LOC121111402|LOC770271|LYN|PAX2|TEAD1|TESC|WNT3|WNT5A|WNT9A	FZD10|KRT13|LYN|TEAD1|WNT3	5	ABL2|BRINP2|LOC121111402|LOC770271|PAX2|TESC|WNT5A|WNT9A	8
14	biological_process	GO:1902475	L-alpha-amino acid transmembrane transport	64	12	0.00055	0.200163	CLN8|LOC427353|NTSR1|PSEN1|SLC17A8|SLC1A2|SLC25A22|SLC38A2|SLC38A7|SLC6A20|SLC6A5|SLC7A5	CLN8|LOC427353|NTSR1|PSEN1|SLC17A8|SLC1A2|SLC25A22|SLC38A2|SLC38A7|SLC6A5|SLC7A5	11	SLC6A20	1
15	biological_process	GO:0015813	L-glutamate transmembrane transport	21	8	2.3e-05	0.0538451	CLN8|LOC427353|NTSR1|PSEN1|SLC17A8|SLC1A2|SLC25A22|SLC38A7	CLN8|LOC427353|NTSR1|PSEN1|SLC17A8|SLC1A2|SLC25A22|SLC38A7	8		0
1	molecular_function	GO:0008289	lipid binding	672	62	0.00119	0.103261	AKR1D1|AMPH|ANXA1|ANXA8L1|APOA4|APOF|CD6|CETP|EXFABP|FABP1|FABP3|FABP4|FNBP1L|GRM2|HSD11B1A|IGF1|IQCF6|LAPTM4B|LCN15|LIPC|LOC107051602|LOC107053323|LOC107056139|LOC112532682|LOC121106597|LOC121107328|LOC121107636|LOC121108294|LOC121110429|LOC121110769|LOC124417090|LOC771012|LPL|LYN|MSN|MTSS1L|NOXO1|NPC2|OPN4|PCTP|PGR|PLCD1|PLIN1|PRKCI|PSAP|RPE65|S100A12|S1PR4|SDCBP2|SEC61G|SH3PXD2B|SNX18|SNX2|SOA…	AKR1D1|ANXA1|ANXA8L1|CETP|EXFABP|FABP4|FNBP1L|HSD11B1A|IGF1|LAPTM4B|LCN15|LOC107053323|LOC107056139|LOC112532682|LOC121107328|LOC121107636|LOC121108294|LOC121110429|LOC121110769|LOC124417090|LOC771012|LPL|LYN|MSN|MTSS1L|NOXO1|OPN4|PCTP|PGR|PLCD1|PRKCI|PSAP|RPE65|S100A12|SH3PXD2B|SNX18|SNX2|SOAT1|SPON2|SYT14|TNFAIP8L3|TSPO2|UNC13A	43	AMPH|APOA4|APOF|CD6|FABP1|FABP3|GRM2|IQCF6|LIPC|LOC107051602|LOC121106597|NPC2|PLIN1|S1PR4|SDCBP2|SEC61G|SYTL1|TNR|WNT5A	19
2	molecular_function	GO:0030545	receptor regulator activity	325	36	0.00057	0.0918567	AGRP|AREG|CERS1|CXCL13|CXCL13L2|EDN2|FGF14|FGF23|FGF3|FGF4|FLT1|GDF6|HCRT|IGF1|IHH|INHBA|LOC100857191|LOC107053391|LOC107053523|LOC107054855|LOC112532291|LOC121108249|LOC124417152|LOC124418010|LOC768614|LOC776018|LY6CLEL|NPPC|NPY|TNFSF11|VEGFRKDRL|WISP2|WNT3|WNT4|WNT5A|WNT9A	CERS1|EDN2|FGF14|FGF23|FGF3|FGF4|FLT1|IGF1|LOC107053391|LOC107053523|LOC112532291|LOC124418010|LY6CLEL|TNFSF11|VEGFRKDRL|WNT3	16	AGRP|AREG|CXCL13|CXCL13L2|GDF6|HCRT|IHH|INHBA|LOC100857191|LOC107054855|LOC121108249|LOC124417152|LOC768614|LOC776018|NPPC|NPY|WISP2|WNT4|WNT5A|WNT9A	20
3	molecular_function	GO:1901681	sulfur compound binding	229	27	0.00107	0.103261	ACACB|ALDH6A1|AOC1|AVD|AVR2|CXCL13|CXCL13L2|FGF14|FN1|GSTA3|HADHB|HMGCL|HPSE2|LAMC2|LIPC|LOC107051868|LOC121107328|LOC426220|LPL|NELL1|PLA2G5|REG4|RPL22|SOAT1|TGFBR3|THBS2|WISP2	ALDH6A1|AOC1|AVD|FGF14|FN1|GSTA3|LAMC2|LOC121107328|LPL|NELL1|SOAT1|TGFBR3|THBS2	13	ACACB|AVR2|CXCL13|CXCL13L2|HADHB|HMGCL|HPSE2|LIPC|LOC107051868|LOC426220|PLA2G5|REG4|RPL22|WISP2	14
4	molecular_function	GO:0033293	monocarboxylic acid binding	73	12	0.00175	0.131608	ACACB|AVD|AVR2|EXFABP|FABP1|FABP3|FABP4|LCN15|LOC121107328|LOC426220|PSAP|S100A12	AVD|EXFABP|FABP4|LCN15|LOC121107328|PSAP|S100A12	7	ACACB|AVR2|FABP1|FABP3|LOC426220	5
5	molecular_function	GO:0005326	neurotransmitter transporter activity	52	11	0.0003	0.0812206	LOC121107291|LOC427353|SLC17A8|SLC18A1|SLC18A2|SLC1A2|SLC25A22|SLC38A7|SLC6A12|SLC6A14|SLC6A5	LOC121107291|LOC427353|SLC17A8|SLC18A1|SLC18A2|SLC1A2|SLC25A22|SLC38A7|SLC6A12|SLC6A14|SLC6A5	11		0
6	molecular_function	GO:0004867	serine-type endopeptidase inhibitor activity	43	9	0.00114	0.103261	A2M|LOC101749216|PI3|SERPINB1|SERPINB10B|SERPINB12|SERPINB2|SERPINB5|SERPINI1	A2M|PI3|SERPINB1|SERPINB10B|SERPINB12|SERPINB2|SERPINB5	7	LOC101749216|SERPINI1	2
7	molecular_function	GO:1901567	fatty acid derivative binding	29	8	0.00029	0.0812206	ALDH6A1|EXFABP|HADHB|HMGCL|LCN15|LOC121107328|S100A12|SOAT1	ALDH6A1|EXFABP|LCN15|LOC121107328|S100A12|SOAT1	6	HADHB|HMGCL	2
8	molecular_function	GO:0005283	amino acid:sodium symporter activity	21	7	0.00019	0.0812206	LOC121107291|LOC427353|SLC17A8|SLC1A2|SLC25A22|SLC6A12|SLC6A5	LOC121107291|LOC427353|SLC17A8|SLC1A2|SLC25A22|SLC6A12|SLC6A5	7		0
9	molecular_function	GO:0005328	neurotransmitter:sodium symporter activity	22	7	0.00027	0.0812206	LOC121107291|LOC427353|SLC1A2|SLC25A22|SLC6A12|SLC6A14|SLC6A5	LOC121107291|LOC427353|SLC1A2|SLC25A22|SLC6A12|SLC6A14|SLC6A5	7		0
10	molecular_function	GO:0005416	amino acid:cation symporter activity	23	7	0.00036	0.0812206	LOC121107291|LOC427353|SLC17A8|SLC1A2|SLC25A22|SLC6A12|SLC6A5	LOC121107291|LOC427353|SLC17A8|SLC1A2|SLC25A22|SLC6A12|SLC6A5	7		0
11	molecular_function	GO:0036041	long-chain fatty acid binding	19	6	0.00078	0.103261	EXFABP|FABP3|FABP4|LCN15|LOC121107328|S100A12	EXFABP|FABP4|LCN15|LOC121107328|S100A12	5	FABP3	1
12	molecular_function	GO:0050543	icosatetraenoic acid binding	12	5	0.00051	0.0918567	EXFABP|FABP3|LCN15|LOC121107328|S100A12	EXFABP|LCN15|LOC121107328|S100A12	4	FABP3	1
13	molecular_function	GO:0005313	L-glutamate transmembrane transporter activity	14	5	0.00117	0.103261	LOC427353|SLC17A8|SLC1A2|SLC25A22|SLC38A7	LOC427353|SLC17A8|SLC1A2|SLC25A22|SLC38A7	5		0
14	molecular_function	GO:0015172	acidic amino acid transmembrane transporter activity	15	5	0.00166	0.131608	LOC427353|SLC17A8|SLC1A2|SLC25A22|SLC38A7	LOC427353|SLC17A8|SLC1A2|SLC25A22|SLC38A7	5		0
15	molecular_function	GO:0050291	sphingosine N-acyltransferase activity	8	4	0.00086	0.103261	CERS1|CERS4|CERS6|TLCD3B	CERS1|CERS4|CERS6|TLCD3B	4		0
1	cellular_component	GO:0071944	cell periphery	4678	334	0.00092	0.107471	ABHD3|ABL2|ACE|ACTG2|ADAM15|ADAM8|ADCY1|ADGRD1|ADGRV1|AKAP12|AKAP13|ALDH1A3|AMPH|ANK1|ANO3|ANXA1|ANXA8L1|AOC1|APBB1|APCDD1|AQP3|AQP7|ARHGEF28|ASTL|ATP10B|ATP6V1C2|ATP7A|BG1|BG8|BMX|BRS3|BST1|BTN3A3L2|C14orf180|C6|CA2|CACNA1B|CACNA1G|CACNA1H|CD248|CD5|CD59|CD6|CD72|CD72L1|CD88|CD9|CDH15|CDH5|CDHR5|CEMIP|CHRM3|CLC2DL5|CLCA1|CLDN5|CNTN1|CNTNAP2|COL17A1|COLEC12|CXCR7|CYP24A1|DDR2|DGKH|DIO2|DIRAS2|DLG…	ACE|ADAM8|ADGRD1|ADGRV1|AKAP12|AKAP13|ALDH1A3|ANK1|ANO3|ANXA1|ANXA8L1|AOC1|APCDD1|AQP3|ARHGEF28|ATP10B|ATP7A|BMX|BRS3|BST1|C14orf180|C6|CA2|CACNA1G|CD248|CD59|CD88|CD9|CDH5|CEMIP|CHRM3|CLC2DL5|CLDN5|CNTN1|CNTNAP2|COL17A1|COLEC12|CXCR7|CYP24A1|DGKH|DIO2|DIRAS2|DNAJC5|DSP|EHD4|EMP1|EPHA5|F2RL3|F8|FAM151B|FAM84B|FGA|FGG|FLT1|FN1|FNBP1L|FZD10|GABRE|GABRG3|GJA3|GJB6|GLRA2|GPR15|GPR158|GPR160|GPR37|GPR…	231	ABHD3|ABL2|ACTG2|ADAM15|ADCY1|AMPH|APBB1|AQP7|ASTL|ATP6V1C2|BG1|BG8|BTN3A3L2|CACNA1B|CACNA1H|CD5|CD6|CD72|CD72L1|CDH15|CDHR5|CLCA1|DDR2|DLGAP3|DNAJC22|DOK3|EFNA2|FABP1|FANCG|GHSR|GJB1|GLRA4|GNG13|GPR4|GRIA3|GRIN2B|GRM2|HPSE2|IHH|IQCF6|JTB|KCNQ2|KRT18|LAMTOR2|LCT|LMBR1L|LOC100857191|LOC100858973|LOC107049500|LOC107051524|LOC107051602|LOC107051868|LOC107056413|LOC112531260|LOC121106511|LOC121106920…	103
2	cellular_component	GO:0005886	plasma membrane	4428	318	0.00089	0.107471	ABHD3|ABL2|ACE|ADAM15|ADAM8|ADCY1|ADGRD1|ADGRV1|AKAP12|ALDH1A3|AMPH|ANK1|ANO3|ANXA1|ANXA8L1|AOC1|APBB1|APCDD1|AQP3|AQP7|ARHGEF28|ASTL|ATP10B|ATP6V1C2|ATP7A|BG1|BG8|BMX|BRS3|BST1|BTN3A3L2|C14orf180|C6|CA2|CACNA1B|CACNA1G|CACNA1H|CD248|CD5|CD59|CD6|CD72|CD72L1|CD88|CD9|CDH15|CDH5|CDHR5|CEMIP|CHRM3|CLC2DL5|CLCA1|CLDN5|CNTN1|CNTNAP2|COL17A1|COLEC12|CXCR7|CYP24A1|DDR2|DGKH|DIO2|DIRAS2|DLGAP3|DNAJC22|D…	ACE|ADAM8|ADGRD1|ADGRV1|AKAP12|ALDH1A3|ANK1|ANO3|ANXA1|ANXA8L1|AOC1|APCDD1|AQP3|ARHGEF28|ATP10B|ATP7A|BMX|BRS3|BST1|C14orf180|C6|CA2|CACNA1G|CD248|CD59|CD88|CD9|CDH5|CEMIP|CHRM3|CLC2DL5|CLDN5|CNTN1|CNTNAP2|COL17A1|COLEC12|CXCR7|CYP24A1|DGKH|DIO2|DIRAS2|DNAJC5|DSP|EHD4|EMP1|EPHA5|F2RL3|F8|FAM151B|FAM84B|FGA|FGG|FLT1|FN1|FNBP1L|FZD10|GABRE|GABRG3|GJA3|GJB6|GLRA2|GPR15|GPR158|GPR160|GPR37|GPR50|GRID…	220	ABHD3|ABL2|ADAM15|ADCY1|AMPH|APBB1|AQP7|ASTL|ATP6V1C2|BG1|BG8|BTN3A3L2|CACNA1B|CACNA1H|CD5|CD6|CD72|CD72L1|CDH15|CDHR5|CLCA1|DDR2|DLGAP3|DNAJC22|DOK3|EFNA2|FANCG|GHSR|GJB1|GLRA4|GNG13|GPR4|GRIA3|GRIN2B|GRM2|HPSE2|IHH|IQCF6|JTB|KCNQ2|LAMTOR2|LCT|LMBR1L|LOC100857191|LOC100858973|LOC107049500|LOC107051524|LOC107051602|LOC107051868|LOC107056413|LOC112531260|LOC121106511|LOC121106920|LOC121106941|LOC1…	98
3	cellular_component	GO:0005576	extracellular region	1944	192	9.9e-12	9.5931e-09	A2M|ACE|ADGRV1|AGRP|ANGPTL4|ANXA1|AOC1|APCDD1|APOA4|APOF|AREG|AVD|B3GALT5|BGLAP|BST1|C3orf33|C6|C6orf58|CA2|CABP4|CBLN3|CCS|CD59|CD9|CELA2A|CEMIP|CEP290|CERS1|CETP|CLC2DL5|CLCA1|COCH|COL17A1|COL4A4|COL8A2|CPXM1|CXCL13|CXCL13L2|DBH|DDX3X|DNASE2B|EDN2|ENDOD1|ENTPD5|ESM1|EXFABP|F13A1|F2RL3|F8|FABP3|FAM151B|FAM20A|FBLN2|FGA|FGF23|FGF3|FGF4|FGG|FLT1|FN1|GDF6|GRIA3|GRIN2B|GSTA3|GZMA|GZMM|HBAD|HCRT|HPSE…	A2M|ACE|ADGRV1|ANXA1|AOC1|APCDD1|AVD|B3GALT5|BST1|C6|C6orf58|CA2|CD59|CD9|CELA2A|CEMIP|CEP290|CERS1|CETP|CLC2DL5|COCH|COL17A1|CPXM1|DBH|DDX3X|DNASE2B|EDN2|ENDOD1|ENTPD5|ESM1|EXFABP|F13A1|F2RL3|F8|FAM151B|FBLN2|FGA|FGF23|FGF3|FGF4|FGG|FLT1|FN1|GSTA3|GZMA|HBAD|IGF1|IGSF10|IL1R1|KRT13|LAMC2|LCN15|LECT2|LOC101748245|LOC101749016|LOC101750635|LOC101751168|LOC107053391|LOC107054925|LOC107056139|LOC1125…	121	AGRP|ANGPTL4|APOA4|APOF|AREG|BGLAP|C3orf33|CABP4|CBLN3|CCS|CLCA1|COL4A4|COL8A2|CXCL13|CXCL13L2|FABP3|FAM20A|GDF6|GRIA3|GRIN2B|GZMM|HCRT|HPSE2|IGLL1|IHH|INHBA|LIPC|LOC100857191|LOC101749216|LOC107051868|LOC107054855|LOC112531095|LOC112531162|LOC121106851|LOC121111220|LOC124417152|LOC768614|LOC769646|LOC776018|LOXL4|LRFN5|LRP8|LTBP2|MYOC|MZB1|NCAPH2|NMU|NPC2|NPPC|NPTX2|NPY|NRN1L|OST4|PLA2G10L|PLA2G…	71
4	cellular_component	GO:0044421	extracellular region part	1382	140	2.3e-09	7.429e-07	A2M|ACE|AGRP|ANGPTL4|ANXA1|AOC1|APCDD1|APOA4|APOF|AREG|BGLAP|C3orf33|C6|C6orf58|CA2|CBLN3|CCS|CD59|CD9|CELA2A|CERS1|CETP|CLC2DL5|COCH|COL17A1|COL4A4|COL8A2|CPXM1|CXCL13|CXCL13L2|DBH|EDN2|EXFABP|F8|FABP3|FAM151B|FAM20A|FBLN2|FGA|FGF23|FGF3|FGG|FLT1|FN1|GDF6|GSTA3|HBAD|HPSE2|IGF1|IHH|IL1R1|INHBA|KRT13|LAMC2|LCN15|LECT2|LIPC|LOC100857191|LOC101748245|LOC101749016|LOC101749216|LOC101750635|LOC1070518…	A2M|ACE|ANXA1|AOC1|APCDD1|C6|C6orf58|CA2|CD59|CD9|CELA2A|CERS1|CETP|CLC2DL5|COCH|COL17A1|CPXM1|DBH|EDN2|EXFABP|F8|FAM151B|FBLN2|FGA|FGF23|FGF3|FGG|FLT1|FN1|GSTA3|HBAD|IGF1|IL1R1|KRT13|LAMC2|LCN15|LECT2|LOC101748245|LOC101749016|LOC101750635|LOC107053391|LOC107054925|LOC107056139|LOC121106667|LOC121106950|LOC121107390|LOC121110678|LOC121110769|LOC121113328|LOC121113411|LOC124418010|LOX|LPL|LRFN2|L…	85	AGRP|ANGPTL4|APOA4|APOF|AREG|BGLAP|C3orf33|CBLN3|CCS|COL4A4|COL8A2|CXCL13|CXCL13L2|FABP3|FAM20A|GDF6|HPSE2|IHH|INHBA|LIPC|LOC100857191|LOC101749216|LOC107051868|LOC107054855|LOC121106851|LOC121111220|LOC124417152|LOC768614|LOC769646|LOC776018|LOXL4|LRFN5|LRP8|LTBP2|MYOC|NCAPH2|NPC2|NPPC|NPY|NRN1L|OST4|PLA2G10L|PLA2G3|REG4|SERPINI1|SRA1|TACSTD2|TNR|USH2A|VPREB3|WISP2|WNT4|WNT5A|WNT9A|YLEC9	55
5	cellular_component	GO:0031226	intrinsic component of plasma membrane	1701	136	0.00102	0.107471	ADAM15|ADAM8|APCDD1|AQP3|AQP7|C6|CACNA1G|CACNA1H|CD5|CD59|CD6|CD72|CD72L1|CD9|CDHR5|CHRM3|CLC2DL5|CLCA1|CNTNAP2|COL17A1|DDR2|EPHA5|F2RL3|FLT1|FZD10|GLRA2|GLRA4|GPR15|GPR37|GPR4|GRIA3|GRIK3|GRIN2B|GRM2|GUCY2D|GYPC|IL1R1|IQCF6|JTB|KCNJ3|KCNQ2|KCNS1|LAPTM5|LCT|LGR5|LGR6|LMBR1L|LOC100857333|LOC100858973|LOC101750820|LOC101750889|LOC101751371|LOC107051602|LOC107054397|LOC107054460|LOC107054467|LOC1070…	ADAM8|APCDD1|AQP3|C6|CACNA1G|CD59|CD9|CHRM3|CLC2DL5|CNTNAP2|COL17A1|EPHA5|F2RL3|FLT1|FZD10|GLRA2|GPR15|GPR37|GRIK3|GUCY2D|GYPC|IL1R1|KCNJ3|KCNS1|LAPTM5|LGR5|LGR6|LOC100857333|LOC101750820|LOC101750889|LOC101751371|LOC107054397|LOC107054460|LOC107054467|LOC107056913|LOC112532682|LOC112532841|LOC112532928|LOC112533425|LOC121106667|LOC121106708|LOC121106893|LOC121106950|LOC121107291|LOC121107390|LOC…	94	ADAM15|AQP7|CACNA1H|CD5|CD6|CD72|CD72L1|CDHR5|CLCA1|DDR2|GLRA4|GPR4|GRIA3|GRIN2B|GRM2|IQCF6|JTB|KCNQ2|LCT|LMBR1L|LOC100858973|LOC107051602|LOC112531260|LOC121106511|LOC121108878|LOC121110778|LOC121113231|LOC124418359|LOC770271|LOC771871|MFSD2A|NLGN3|NRN1L|OPRD1|OST4|S1PR4|SLC16A5|SLC6A20|SMAGP|TACSTD2|TMEM150B|YLEC9	42
6	cellular_component	GO:0005615	extracellular space	1103	120	5.8e-10	2.8101e-07	A2M|ACE|AGRP|ANGPTL4|ANXA1|AOC1|APCDD1|APOA4|APOF|AREG|BGLAP|C3orf33|C6|C6orf58|CA2|CBLN3|CCS|CD59|CD9|CELA2A|CERS1|CETP|CLC2DL5|CPXM1|CXCL13|CXCL13L2|DBH|EDN2|EXFABP|F8|FABP3|FAM151B|FAM20A|FGA|FGF23|FGF3|FGG|FLT1|FN1|GDF6|GSTA3|HBAD|IGF1|IHH|IL1R1|INHBA|KRT13|LAMC2|LCN15|LECT2|LIPC|LOC100857191|LOC101748245|LOC101749016|LOC101749216|LOC101750635|LOC107051868|LOC107053391|LOC107054855|LOC1070561…	A2M|ACE|ANXA1|AOC1|APCDD1|C6|C6orf58|CA2|CD59|CD9|CELA2A|CERS1|CETP|CLC2DL5|CPXM1|DBH|EDN2|EXFABP|F8|FAM151B|FGA|FGF23|FGF3|FGG|FLT1|FN1|GSTA3|HBAD|IGF1|IL1R1|KRT13|LAMC2|LCN15|LECT2|LOC101748245|LOC101749016|LOC101750635|LOC107053391|LOC107056139|LOC121106667|LOC121106950|LOC121107390|LOC121110678|LOC121110769|LOC121113328|LOC124418010|LOX|LPL|LRFN2|LRRC70|LY86|MCAM|MINPP1|MMP9|MUC5L|NELL1|PI3|P…	75	AGRP|ANGPTL4|APOA4|APOF|AREG|BGLAP|C3orf33|CBLN3|CCS|CXCL13|CXCL13L2|FABP3|FAM20A|GDF6|IHH|INHBA|LIPC|LOC100857191|LOC101749216|LOC107051868|LOC107054855|LOC121111220|LOC124417152|LOC768614|LOC769646|LOC776018|LRFN5|LRP8|MYOC|NPC2|NPPC|NPY|NRN1L|OST4|PLA2G10L|PLA2G3|REG4|SERPINI1|TACSTD2|VPREB3|WISP2|WNT4|WNT5A|WNT9A|YLEC9	45
7	cellular_component	GO:0098552	side of membrane	588	56	0.00092	0.107471	ABL2|ACE|ADAM15|ANXA1|BMX|CD5|CD59|CD88|CD9|CDH5|CLC2DL5|EPHA5|FGA|FGG|GNG13|IL1R1|KCNJ3|LOC100857191|LOC101751371|LOC112533522|LOC121106511|LOC121106893|LOC121106950|LOC121108878|LOC121110778|LOC121111402|LOC121113231|LOC121113328|LOC121113411|LOC124418359|LOC770271|LOC771012|LOC771871|LYN|MCAM|MHCY2B7|MINPP1|MSN|MTSS1L|MUSK|NTSR1|P2RY12|PDPN|PKD2|PTPN1|RGS8|RPL22|RPS15|RPS21|RPS28|RPS29|SAMD14|…	ACE|ANXA1|BMX|CD59|CD88|CD9|CDH5|CLC2DL5|EPHA5|FGA|FGG|IL1R1|KCNJ3|LOC101751371|LOC112533522|LOC121106893|LOC121106950|LOC121113328|LOC121113411|LOC771012|LYN|MCAM|MHCY2B7|MINPP1|MSN|MTSS1L|MUSK|NTSR1|P2RY12|PDPN|PKD2|PTPN1|SNX18|SYNGAP1|TGFBR3	35	ABL2|ADAM15|CD5|GNG13|LOC100857191|LOC121106511|LOC121108878|LOC121110778|LOC121111402|LOC121113231|LOC124418359|LOC770271|LOC771871|RGS8|RPL22|RPS15|RPS21|RPS28|RPS29|SAMD14|YLEC9	21
8	cellular_component	GO:0031012	extracellular matrix	339	36	0.00117	0.107471	BGLAP|COCH|COL17A1|COL4A4|COL8A2|FBLN2|FN1|HPSE2|IGF1|IHH|LAMC2|LOC107054925|LOC121106851|LOC121110678|LOC121110769|LOC121113411|LOC124417152|LOX|LOXL4|LPL|LTBP2|MEGF9|MYOC|NID1|OST4|RARRES1|SPOCK3|SPON1|SPON2|TGFBR3|THBS2|TNR|USH2A|WNT3|WNT4|WNT5A	COCH|COL17A1|FBLN2|FN1|IGF1|LAMC2|LOC107054925|LOC121110678|LOC121110769|LOC121113411|LOX|LPL|MEGF9|NID1|RARRES1|SPOCK3|SPON1|SPON2|TGFBR3|THBS2|WNT3	21	BGLAP|COL4A4|COL8A2|HPSE2|IHH|LOC121106851|LOC124417152|LOXL4|LTBP2|MYOC|OST4|TNR|USH2A|WNT4|WNT5A	15
9	cellular_component	GO:0005791	rough endoplasmic reticulum	115	17	0.00073	0.107471	BGLAP|EPHA5|FGA|HCRT|HSD11B1A|LOC101749016|LOC107052962|LOC107054125|LOC112533522|LOC121107636|OPN4|PSEN1|RPL22|RPS15|RPS21|RPS28|RPS29	EPHA5|FGA|HSD11B1A|LOC101749016|LOC107052962|LOC107054125|LOC112533522|LOC121107636|OPN4|PSEN1	10	BGLAP|HCRT|RPL22|RPS15|RPS21|RPS28|RPS29	7
10	cellular_component	GO:0098554	cytoplasmic side of endoplasmic reticulum membrane	29	8	0.00029	0.0702525	LOC112533522|PKD2|PTPN1|RPL22|RPS15|RPS21|RPS28|RPS29	LOC112533522|PKD2|PTPN1	3	RPL22|RPS15|RPS21|RPS28|RPS29	5

## Sheet: Table S7 
Supplementary Table 7. Top 10–15 GO terms of DEGS between CGA100 group and CON group
index	GO_fuction	GO.ID	GO_term	Annotated	Significant	pvalue	qvalue	ann.genes	UpGenes	UpGeneNum	DownGenes	DownGeneNum
1	biological_process	GO:0002443	leukocyte mediated immunity	810	23	0.00019	0.0600227	ACE|CATH3|CHIR-A2|DBH|EXO1|FOXJ1|IGLL1|IL12A|LOC100857570|LOC100859274|LOC107049796|LOC107050230|LOC107057632|LOC112531162|LOC112531224|LOC112532622|LOC121106511|LOC121107892|LOC121110603|LOC121110769|LOC121110775|SI|SPON2	ACE|CATH3|DBH|FOXJ1|LOC107057632|LOC121107892|LOC121110603|LOC121110769|SI|SPON2	10	CHIR-A2|EXO1|IGLL1|IL12A|LOC100857570|LOC100859274|LOC107049796|LOC107050230|LOC112531162|LOC112531224|LOC112532622|LOC121106511|LOC121110775	13
2	biological_process	GO:0038065	collagen-activated signaling pathway	88	12	9e-10	3.1275e-06	CHIR-A2|CHIR-B3|LOC107049104|LOC107050230|LOC107050438|LOC107057632|LOC112530310|LOC112531135|LOC112531162|LOC112531224|LOC121107865|LOC121107892	CHIR-B3|LOC107057632|LOC121107892	3	CHIR-A2|LOC107049104|LOC107050230|LOC107050438|LOC112530310|LOC112531135|LOC112531162|LOC112531224|LOC121107865	9
3	biological_process	GO:0007271	synaptic transmission, cholinergic	80	7	6.2e-05	0.0359083	CELF4|CHRM5|CHRNB3|CHRND|MUSK|RAB3C|SLC4A10	CELF4|MUSK|RAB3C|SLC4A10	4	CHRM5|CHRNB3|CHRND	3
4	biological_process	GO:0050729	positive regulation of inflammatory response	153	7	0.00311	0.350863	ACE|FABP4|LOC100857570|LOC100859274|LOC107049796|LOC121106469|LPL	ACE|FABP4|LOC121106469|LPL	4	LOC100857570|LOC100859274|LOC107049796	3
5	biological_process	GO:0060079	excitatory postsynaptic potential	153	7	0.00311	0.350863	CELF4|CHRM5|CHRNB3|CHRND|GLRA2|GRIN2B|GRIN2C	CELF4|GLRA2|GRIN2C	3	CHRM5|CHRNB3|CHRND|GRIN2B	4
6	biological_process	GO:0038063	collagen-activated tyrosine kinase receptor signaling pathway	40	6	9.5e-06	0.0165063	CHIR-B3|LOC107049104|LOC107050438|LOC112530310|LOC112531135|LOC121107865	CHIR-B3	1	LOC107049104|LOC107050438|LOC112530310|LOC112531135|LOC121107865	5
7	biological_process	GO:0072674	multinuclear osteoclast differentiation	54	6	5.5e-05	0.0359083	CHIR-A2|LOC107050230|LOC107057632|LOC112531162|LOC112531224|LOC121107892	LOC107057632|LOC121107892	2	CHIR-A2|LOC107050230|LOC112531162|LOC112531224	4
8	biological_process	GO:0045780	positive regulation of bone resorption	71	6	0.00026	0.0645357	CHIR-A2|LOC107050230|LOC107057632|LOC112531162|LOC112531224|LOC121107892	LOC107057632|LOC121107892	2	CHIR-A2|LOC107050230|LOC112531162|LOC112531224	4
9	biological_process	GO:0034105	positive regulation of tissue remodeling	88	6	0.00081	0.148145	CHIR-A2|LOC107050230|LOC107057632|LOC112531162|LOC112531224|LOC121107892	LOC107057632|LOC121107892	2	CHIR-A2|LOC107050230|LOC112531162|LOC112531224	4
10	biological_process	GO:0045124	regulation of bone resorption	96	6	0.00128	0.21181	CHIR-A2|LOC107050230|LOC107057632|LOC112531162|LOC112531224|LOC121107892	LOC107057632|LOC121107892	2	CHIR-A2|LOC107050230|LOC112531162|LOC112531224	4
11	biological_process	GO:0046850	regulation of bone remodeling	108	6	0.00234	0.31275	CHIR-A2|LOC107050230|LOC107057632|LOC112531162|LOC112531224|LOC121107892	LOC107057632|LOC121107892	2	CHIR-A2|LOC107050230|LOC112531162|LOC112531224	4
12	biological_process	GO:0006270	DNA replication initiation	34	5	6e-05	0.0359083	CDT1|MCM2|MCM3|MCM4|MCM5		0	CDT1|MCM2|MCM3|MCM4|MCM5	5
13	biological_process	GO:0016973	poly(A)+ mRNA export from nucleus	51	5	0.00043	0.0996167	LOC121106761|LOC121107062|LOC121107063|LOC121107065|LOC121107066	LOC121106761	1	LOC121107062|LOC121107063|LOC121107065|LOC121107066	4
14	biological_process	GO:0002534	cytokine production involved in inflammatory response	56	5	0.00066	0.127417	APOD|LOC100857570|LOC100859274|LOC107049796|LOC121106469	LOC121106469	1	APOD|LOC100857570|LOC100859274|LOC107049796	4
15	biological_process	GO:0090329	regulation of DNA-dependent DNA replication	73	5	0.00218	0.30302	CDT1|LOC107052572|MCM2|MCM4|MCM5		0	CDT1|LOC107052572|MCM2|MCM4|MCM5	5
1	molecular_function	GO:0060089	molecular transducer activity	1167	34	1.6e-06	0.000281925	ADGRB3|CD72|CDKN1A|CHIR-A2|CHIR-B3|CHRM5|CHRNB3|CHRND|CNTNAP1|ELOVL4|EPHA8|GFRAL|GLRA2|GRIN2B|GRIN2C|GUCY2D|LOC107049104|LOC107050230|LOC107050438|LOC107052572|LOC107057632|LOC112530310|LOC112531135|LOC112531162|LOC112531224|LOC121106511|LOC121107865|LOC121107892|LOC121110775|MUSK|NPY1R|PROKR1|RXFP3|TRPA1	ADGRB3|CDKN1A|CHIR-B3|ELOVL4|GFRAL|GLRA2|GRIN2C|GUCY2D|LOC107057632|LOC121107892|MUSK|RXFP3	12	CD72|CHIR-A2|CHRM5|CHRNB3|CHRND|CNTNAP1|EPHA8|GRIN2B|LOC107049104|LOC107050230|LOC107050438|LOC107052572|LOC112530310|LOC112531135|LOC112531162|LOC112531224|LOC121106511|LOC121107865|LOC121110775|NPY1R|PROKR1|TRPA1	22
2	molecular_function	GO:0038023	signaling receptor activity	1115	32	4.8e-06	0.0004296	ADGRB3|CD72|CHIR-A2|CHIR-B3|CHRM5|CHRNB3|CHRND|CNTNAP1|ELOVL4|EPHA8|GFRAL|GLRA2|GRIN2B|GRIN2C|GUCY2D|LOC107049104|LOC107050230|LOC107050438|LOC107057632|LOC112530310|LOC112531135|LOC112531162|LOC112531224|LOC121106511|LOC121107865|LOC121107892|LOC121110775|MUSK|NPY1R|PROKR1|RXFP3|TRPA1	ADGRB3|CHIR-B3|ELOVL4|GFRAL|GLRA2|GRIN2C|GUCY2D|LOC107057632|LOC121107892|MUSK|RXFP3	11	CD72|CHIR-A2|CHRM5|CHRNB3|CHRND|CNTNAP1|EPHA8|GRIN2B|LOC107049104|LOC107050230|LOC107050438|LOC112530310|LOC112531135|LOC112531162|LOC112531224|LOC121106511|LOC121107865|LOC121110775|NPY1R|PROKR1|TRPA1	21
3	molecular_function	GO:0004888	transmembrane signaling receptor activity	916	25	0.00014	0.00578308	ADGRB3|CD72|CHIR-A2|CHIR-B3|CHRM5|ELOVL4|EPHA8|GFRAL|GRIN2B|GRIN2C|LOC107049104|LOC107050230|LOC107050438|LOC107057632|LOC112530310|LOC112531135|LOC112531162|LOC112531224|LOC121107865|LOC121107892|MUSK|NPY1R|PROKR1|RXFP3|TRPA1	ADGRB3|CHIR-B3|ELOVL4|GFRAL|GRIN2C|LOC107057632|LOC121107892|MUSK|RXFP3	9	CD72|CHIR-A2|CHRM5|EPHA8|GRIN2B|LOC107049104|LOC107050230|LOC107050438|LOC112530310|LOC112531135|LOC112531162|LOC112531224|LOC121107865|NPY1R|PROKR1|TRPA1	16
4	molecular_function	GO:0015318	inorganic molecular entity transmembrane transporter activity	809	22	0.00038	0.0127537	CACNG2|CACNG3|CHRM5|CHRNB3|CHRND|CLCA2|CLDN16|GLRA2|GRIN2B|GRIN2C|KCNQ2|LOC107053185|LOC112530906|LOC112532841|LOC121107613|SCNN1B|SLC26A4|SLC4A10|TMEM63C|TRPA1|TRPC5|TRPV6	CACNG2|CLCA2|CLDN16|GLRA2|GRIN2C|LOC107053185|LOC112530906|LOC112532841|SCNN1B|SLC26A4|SLC4A10|TMEM63C|TRPC5|TRPV6	14	CACNG3|CHRM5|CHRNB3|CHRND|GRIN2B|KCNQ2|LOC121107613|TRPA1	8
5	molecular_function	GO:0005216	ion channel activity	422	18	4.5e-06	0.0004296	CACNG2|CACNG3|CHRM5|CHRNB3|CHRND|CLCA2|GLRA2|GRIN2B|GRIN2C|KCNQ2|LOC107053185|LOC112532841|SCNN1B|SLC26A4|TMEM63C|TRPA1|TRPC5|TRPV6	CACNG2|CLCA2|GLRA2|GRIN2C|LOC107053185|LOC112532841|SCNN1B|SLC26A4|TMEM63C|TRPC5|TRPV6	11	CACNG3|CHRM5|CHRNB3|CHRND|GRIN2B|KCNQ2|TRPA1	7
6	molecular_function	GO:0022838	substrate-specific channel activity	432	18	6.2e-06	0.000475629	CACNG2|CACNG3|CHRM5|CHRNB3|CHRND|CLCA2|GLRA2|GRIN2B|GRIN2C|KCNQ2|LOC107053185|LOC112532841|SCNN1B|SLC26A4|TMEM63C|TRPA1|TRPC5|TRPV6	CACNG2|CLCA2|GLRA2|GRIN2C|LOC107053185|LOC112532841|SCNN1B|SLC26A4|TMEM63C|TRPC5|TRPV6	11	CACNG3|CHRM5|CHRNB3|CHRND|GRIN2B|KCNQ2|TRPA1	7
7	molecular_function	GO:0022803	passive transmembrane transporter activity	453	18	1.2e-05	0.000716	CACNG2|CACNG3|CHRM5|CHRNB3|CHRND|CLCA2|GLRA2|GRIN2B|GRIN2C|KCNQ2|LOC107053185|LOC112532841|SCNN1B|SLC26A4|TMEM63C|TRPA1|TRPC5|TRPV6	CACNG2|CLCA2|GLRA2|GRIN2C|LOC107053185|LOC112532841|SCNN1B|SLC26A4|TMEM63C|TRPC5|TRPV6	11	CACNG3|CHRM5|CHRNB3|CHRND|GRIN2B|KCNQ2|TRPA1	7
8	molecular_function	GO:0022836	gated channel activity	327	17	5.8e-07	0.00015573	CACNG2|CACNG3|CHRM5|CHRNB3|CHRND|CLCA2|GLRA2|GRIN2B|GRIN2C|KCNQ2|LOC107053185|LOC112532841|SCNN1B|TMEM63C|TRPA1|TRPC5|TRPV6	CACNG2|CLCA2|GLRA2|GRIN2C|LOC107053185|LOC112532841|SCNN1B|TMEM63C|TRPC5|TRPV6	10	CACNG3|CHRM5|CHRNB3|CHRND|GRIN2B|KCNQ2|TRPA1	7
9	molecular_function	GO:0022839	ion gated channel activity	320	16	2.1e-06	0.000281925	CACNG2|CACNG3|CHRM5|CHRNB3|CHRND|CLCA2|GLRA2|GRIN2B|GRIN2C|KCNQ2|LOC107053185|LOC112532841|SCNN1B|TMEM63C|TRPA1|TRPV6	CACNG2|CLCA2|GLRA2|GRIN2C|LOC107053185|LOC112532841|SCNN1B|TMEM63C|TRPV6	9	CACNG3|CHRM5|CHRNB3|CHRND|GRIN2B|KCNQ2|TRPA1	7
10	molecular_function	GO:0005261	cation channel activity	346	14	9.7e-05	0.00434075	CACNG2|CACNG3|CHRNB3|CHRND|GRIN2B|GRIN2C|KCNQ2|LOC107053185|LOC112532841|SCNN1B|TMEM63C|TRPA1|TRPC5|TRPV6	CACNG2|GRIN2C|LOC107053185|LOC112532841|SCNN1B|TMEM63C|TRPC5|TRPV6	8	CACNG3|CHRNB3|CHRND|GRIN2B|KCNQ2|TRPA1	6
11	molecular_function	GO:0038064	collagen receptor activity	81	12	2.8e-10	1.5036e-07	CHIR-A2|CHIR-B3|LOC107049104|LOC107050230|LOC107050438|LOC107057632|LOC112530310|LOC112531135|LOC112531162|LOC112531224|LOC121107865|LOC121107892	CHIR-B3|LOC107057632|LOC121107892	3	CHIR-A2|LOC107049104|LOC107050230|LOC107050438|LOC112530310|LOC112531135|LOC112531162|LOC112531224|LOC121107865	9
12	molecular_function	GO:0015276	ligand-gated ion channel activity	180	10	7.8e-05	0.00380782	CHRM5|CHRNB3|CHRND|CLCA2|GLRA2|GRIN2B|GRIN2C|LOC112532841|SCNN1B|TRPA1	CLCA2|GLRA2|GRIN2C|LOC112532841|SCNN1B	5	CHRM5|CHRNB3|CHRND|GRIN2B|TRPA1	5
13	molecular_function	GO:0022843	voltage-gated cation channel activity	136	8	0.00028	0.01074	CACNG2|CACNG3|GRIN2B|GRIN2C|KCNQ2|LOC107053185|LOC112532841|TRPA1	CACNG2|GRIN2C|LOC107053185|LOC112532841	4	CACNG3|GRIN2B|KCNQ2|TRPA1	4
14	molecular_function	GO:0015085	calcium ion transmembrane transporter activity	147	8	0.00047	0.0148465	CACNG2|CACNG3|GRIN2B|GRIN2C|SLC26A4|TRPA1|TRPC5|TRPV6	CACNG2|GRIN2C|SLC26A4|TRPC5|TRPV6	5	CACNG3|GRIN2B|TRPA1	3
15	molecular_function	GO:0003956	NAD(P)+-protein-arginine ADP-ribosyltransferase activity	12	3	0.00037	0.0127537	ART1L2|ART7B|LOC121109081		0	ART1L2|ART7B|LOC121109081	3
1	cellular_component	GO:0031224	intrinsic component of membrane	2735	55	4.1e-05	0.00289733	A4GNT|ACE|ADGRB3|ART1L2|ART7B|CACNG2|CACNG3|CD72|CHIR-B3|CHRM5|CHRNB3|CHRND|CLCA2|CLDN16|CNTN6|CNTNAP1|DSCAM|ECEL1|ELOVL4|EPHA8|GDAP1|GLRA2|GRIN2B|GRIN2C|GUCY2D|KCNIP4|KCNQ2|LCT|LOC107049104|LOC107050438|LOC107053185|LOC112530310|LOC112530906|LOC112531135|LOC112532841|LOC121106511|LOC121107613|LOC121107865|LOC121109081|LOC121110775|LOC777017|MUSK|NPY1R|NTNG2|RASAL1|RXFP3|SCNN1B|SDC3|SLC26A4|SLC4A…	A4GNT|ACE|ADGRB3|CACNG2|CHIR-B3|CLCA2|CLDN16|CNTN6|ELOVL4|GLRA2|GRIN2C|GUCY2D|KCNIP4|LOC107053185|LOC112530906|LOC112532841|LOC777017|MUSK|NTNG2|RASAL1|RXFP3|SCNN1B|SDC3|SLC26A4|SLC4A10|SLITRK4|TPBG|TRPC5|TRPV6	29	ART1L2|ART7B|CACNG3|CD72|CHRM5|CHRNB3|CHRND|CNTNAP1|DSCAM|ECEL1|EPHA8|GDAP1|GRIN2B|KCNQ2|LCT|LOC107049104|LOC107050438|LOC112530310|LOC112531135|LOC121106511|LOC121107613|LOC121107865|LOC121109081|LOC121110775|NPY1R|TRPA1	26
2	cellular_component	GO:0031226	intrinsic component of plasma membrane	1701	43	1.5e-06	0.000579467	CACNG2|CACNG3|CD72|CHIR-B3|CHRM5|CHRNB3|CHRND|CLCA2|CNTN6|CNTNAP1|DSCAM|ECEL1|EPHA8|GLRA2|GRIN2B|GRIN2C|GUCY2D|KCNIP4|KCNQ2|LCT|LOC107049104|LOC107050438|LOC107053185|LOC112530310|LOC112530906|LOC112531135|LOC112532841|LOC121106511|LOC121107613|LOC121107865|LOC121110775|MUSK|NPY1R|NTNG2|RASAL1|RXFP3|SCNN1B|SLC26A4|SLC4A10|TPBG|TRPA1|TRPC5|TRPV6	CACNG2|CHIR-B3|CLCA2|CNTN6|GLRA2|GRIN2C|GUCY2D|KCNIP4|LOC107053185|LOC112530906|LOC112532841|MUSK|NTNG2|RASAL1|RXFP3|SCNN1B|SLC26A4|SLC4A10|TPBG|TRPC5|TRPV6	21	CACNG3|CD72|CHRM5|CHRNB3|CHRND|CNTNAP1|DSCAM|ECEL1|EPHA8|GRIN2B|KCNQ2|LCT|LOC107049104|LOC107050438|LOC112530310|LOC112531135|LOC121106511|LOC121107613|LOC121107865|LOC121110775|NPY1R|TRPA1	22
3	cellular_component	GO:0005576	extracellular region	1944	42	9.6e-05	0.005088	ACE|ACR|ACRL|ADGRB3|APOD|BGN|CEL|CHIR-A2|CLCA2|DBH|FGF7|GDF6|GNRH1|GRIN2B|HBA1|HBAD|HBBA|IGFBP1|IGLL1|IL12A|LEFTY1|LOC100857744|LOC107050230|LOC107057632|LOC112531162|LOC112531224|LOC121106469|LOC121107892|LOC121110400|LOC121110769|LOC121110886|LOC124417927|LPL|MZB1|NTNG2|OMG|SCNN1B|SLC26A4|SPON2|VPREB3|WNT2|ZPBP2	ACE|ACR|ACRL|ADGRB3|BGN|CLCA2|DBH|FGF7|HBA1|HBAD|HBBA|IGFBP1|LOC107057632|LOC121106469|LOC121107892|LOC121110769|LOC121110886|LOC124417927|LPL|NTNG2|SCNN1B|SLC26A4|SPON2|WNT2	24	APOD|CEL|CHIR-A2|GDF6|GNRH1|GRIN2B|IGLL1|IL12A|LEFTY1|LOC100857744|LOC107050230|LOC112531162|LOC112531224|LOC121110400|MZB1|OMG|VPREB3|ZPBP2	18
4	cellular_component	GO:0005887	integral component of plasma membrane	1634	40	8.5e-06	0.000901	CACNG2|CACNG3|CD72|CHIR-B3|CHRM5|CHRNB3|CHRND|CLCA2|CNTNAP1|DSCAM|ECEL1|EPHA8|GLRA2|GRIN2B|GRIN2C|GUCY2D|KCNIP4|KCNQ2|LCT|LOC107049104|LOC107050438|LOC107053185|LOC112530310|LOC112530906|LOC112531135|LOC112532841|LOC121106511|LOC121107613|LOC121107865|LOC121110775|MUSK|NPY1R|RXFP3|SCNN1B|SLC26A4|SLC4A10|TPBG|TRPA1|TRPC5|TRPV6	CACNG2|CHIR-B3|CLCA2|GLRA2|GRIN2C|GUCY2D|KCNIP4|LOC107053185|LOC112530906|LOC112532841|MUSK|RXFP3|SCNN1B|SLC26A4|SLC4A10|TPBG|TRPC5|TRPV6	18	CACNG3|CD72|CHRM5|CHRNB3|CHRND|CNTNAP1|DSCAM|ECEL1|EPHA8|GRIN2B|KCNQ2|LCT|LOC107049104|LOC107050438|LOC112530310|LOC112531135|LOC121106511|LOC121107613|LOC121107865|LOC121110775|NPY1R|TRPA1	22
5	cellular_component	GO:0009986	cell surface	882	26	2e-05	0.001696	ACE|ART1L2|ART7B|BTN3A3L1|BTN3A3L2|CACNG2|CD200R1B|CHIR-A2|GFRAL|GRIN2B|IL12A|KCNQ2|LOC107050230|LOC107054701|LOC107057632|LOC112531162|LOC112531224|LOC121106511|LOC121106920|LOC121107892|LOC121109081|LOC121110775|LPL|MUSK|SCNN1B|SDC3	ACE|CACNG2|GFRAL|LOC107057632|LOC121107892|LPL|MUSK|SCNN1B|SDC3	9	ART1L2|ART7B|BTN3A3L1|BTN3A3L2|CD200R1B|CHIR-A2|GRIN2B|IL12A|KCNQ2|LOC107050230|LOC107054701|LOC112531162|LOC112531224|LOC121106511|LOC121106920|LOC121109081|LOC121110775	17
6	cellular_component	GO:0034702	ion channel complex	267	12	9.6e-05	0.005088	CACNG2|CACNG3|CHRNB3|CHRND|GRIN2B|GRIN2C|KCNIP4|KCNQ2|LOC112532841|SCNN1B|TRPA1|TRPC5	CACNG2|GRIN2C|KCNIP4|LOC112532841|SCNN1B|TRPC5	6	CACNG3|CHRNB3|CHRND|GRIN2B|KCNQ2|TRPA1	6
7	cellular_component	GO:0045211	postsynaptic membrane	237	11	0.00014	0.005936	CACNG2|CACNG3|CHRM5|CHRNB3|CHRND|GABRE|GRID1|GRIN2B|GRIN2C|IQSEC3|MUSK	CACNG2|GABRE|GRID1|GRIN2C|IQSEC3|MUSK	6	CACNG3|CHRM5|CHRNB3|CHRND|GRIN2B	5
8	cellular_component	GO:0070820	tertiary granule	192	10	0.00011	0.00518222	CHIR-A2|LOC100857570|LOC100859274|LOC107049796|LOC107050230|LOC107057632|LOC112531162|LOC112531224|LOC121107892|SI	LOC107057632|LOC121107892|SI	3	CHIR-A2|LOC100857570|LOC100859274|LOC107049796|LOC107050230|LOC112531162|LOC112531224	7
9	cellular_component	GO:0097197	tetraspanin-enriched microdomain	36	6	4.1e-06	0.000579467	CHIR-B3|LOC107049104|LOC107050438|LOC112530310|LOC112531135|LOC121107865	CHIR-B3	1	LOC107049104|LOC107050438|LOC112530310|LOC112531135|LOC121107865	5
10	cellular_component	GO:0042555	MCM complex	10	4	4.1e-06	0.000579467	MCM2|MCM3|MCM4|MCM5		0	MCM2|MCM3|MCM4|MCM5	4

## Sheet: Table S8 
Supplementary Table 8. Top 20 KEGG pathways of DEGS between CA25 group and CON group
Term	Database	ID	Input number	TS.gene.number	Background number	TB.gene.number	pvalue	qvalue	Input	Hyperlink	UpGenes	UpGeneNum	DownGenes	DownGeneNum
ECM-receptor interaction	KEGG PATHWAY	gga04512	6	445	98	21534	0.0058861947614	0.300195932831	LAMA2|TNR|LOC121109784|LOC101750889|LAMB3|LOC100857333	http://www.genome.jp/kegg-bin/show_pathway?gga04512/gga:396225%09red/gga:101750889%09red/gga:100857333%09red/gga:421709%09blue/gga:396213%09blue/gga:428268%09blue	LOC121109784|LOC101750889|LOC100857333	3	LAMA2|TNR|LAMB3	3
Biosynthesis of unsaturated fatty acids	KEGG PATHWAY	gga01040	3	445	31	21534	0.0158556185399	0.404318272769	ELOVL4|LOC428851|ELOVL3	http://www.genome.jp/kegg-bin/show_pathway?gga01040/gga:421850%09red/gga:428851%09blue/gga:770955%09blue	ELOVL4	1	LOC428851|ELOVL3	2
Neuroactive ligand-receptor interaction	KEGG PATHWAY	gga04080	11	445	359	21534	0.0319235541894	0.542700421219	GRID1|GRIN2C|GABRG3|GLRA2|CALCR|GRM3|GRIN2B|GABRE|GRM4|LOC107054855|GPR25	http://www.genome.jp/kegg-bin/show_pathway?gga04080/gga:428934%09red/gga:431090%09red/gga:396289%09red/gga:772019%09red/gga:418644%09red/gga:396173%09red/gga:770582%09red/gga:428425%09blue/gga:417965%09blue/gga:419906%09blue/gga:107054855%09blue	GRID1|GRIN2C|GABRG3|GLRA2|GRM3|GABRE|GPR25	7	CALCR|GRIN2B|GRM4|LOC107054855	4
Fatty acid elongation	KEGG PATHWAY	gga00062	2	445	27	21534	0.0750994662329	0.648624390933	ELOVL4|ELOVL3	http://www.genome.jp/kegg-bin/show_pathway?gga00062/gga:421850%09red/gga:770955%09blue	ELOVL4	1	ELOVL3	1
[truncated: 16 more rows]

## Sheet: Table S9 
Supplementary Table 9. Top 20 KEGG pathways of DEGS between CA100 group and CON group
[truncated: 21 more rows]

## Sheet: Table S10 
Supplementary Table 10. Top 20 KEGG pathways of DEGS between CGA100 group and CON group
[truncated: 21 more rows]

[truncated: 11 more sheets: Table S11 , Table S12 , Table S13, Table S14 , Table S15, Table S16, Table S17 , Table S18, Table S19, Table S20 , Table S21 ]
